# Supplementary material for: Flavescence Dorée-Derived Leaf Yellowing in Grapevine (Vitis vinifera L.) Is Associated to a General Repression of Isoprenoid Biosynthetic Pathways
Source: Front Plant Sci. 2020 Jun 17;11:896. doi: 10.3389/fpls.2020.00896 (PMC7311760; doi:10.3389/fpls.2020.00896)
Supplement: Supplementary file 1 [file DataSheet_1.xlsx]

## Sheet: Suplemental Table 1
Supplemental Table 1. Accession numbers and primer sequences of the genes selected for qPCR studies.
Gene ID		Primer sequence	Transcript identifier	Reference
VvIPPI	Foward	5'-GCAAAGGTCTGCCACAAAGGTGAC-3'	GSVIVT00025071001	This study
	Reverse	5'-TTGTGCAGCATTCCGCACTCCAAG-3'
VvGGR	Foward	5'-AAACGACGTGTCGCCGGATTTC-3'	GSVIVT01037438001	This study
	Reverse	5'-ACTGCCACATGGTCGCATTTCG-3'
VvGGPS	Foward	5'-AGTTCGTGCAGTCGGCGAATTG-3'	GSVIVT01019025001	This study
	Reverse	5'-TGCCCTGCAACAAGTCCTTCTG-3'
VvSPS3	Foward	5'-GTCAATGGTGGTTGCTGAGGTC-3'	GSVIVT00022956001	This study
	Reverse	5'-GGCACATTTAAAGCTGTTGCCATC-3'
VvCHLG	Foward	5'-GCGTACGGTGGCAGACTGAATATC-3'	GSVIVT01011187001	This study
	Reverse	5'-AGCAGAGGCCATGATACGTTGC-3'
VvNYC1	Foward	5'-TCCACGGATGCGGGTTGTAAAG-3'	GSVIVT01015384001	This study
	Reverse	5'-TGCATATAGTGCTCTTCCCTGCTC-3'
VvCAO	Foward	5'-GCACAAGCTCACAGACAGGTTC-3'	GSVIVT01008862001	This study
	Reverse	5'-ACTTATCTAAAGCAGTGCCAACCC-3'
VvSGR	Foward	5'-ACCCAGAATTACAGGAAGCTTTGG-3'	GSVIVT01019884001	This study
	Reverse	5'-TCTCAATGCATGGCTCTTCACC-3'
VvPSY	Foward	5'-TCGATGTGGTGAAGTTTGTGCAG-3'	GSVIVT00023494001	This study
	Reverse	5'-TCAGGTGTCATCAGCATTGTTCCC-3'
VvLBCY2	Foward	5'-TGGAACAGCTGGAATGGTCCAC-3'	GSVIVT00025310001	This study
	Reverse	5'-TGCTGCTAGAGTCCTTGCTACC-3'
VvBCH1	Foward	5'-TCTTTCTGTGGGAGCTGCTGTG-3'	GSVIVT00002556001	This study
	Reverse	5'-TCGTGCATATGCCACAGTGAAGC-3'
VvPDS1	Foward	5'-ACTTCTCCTCGTCCCAGTAAACC-3'	GSVIVT01016650001	This study
	Reverse	5'-GACAAACCAGCCAAACCTGCAC-3'
VvLECY1	Foward	5'-TGGATGTGGCAGGGATTTCTTGG-3'	GSVIVT00016526001	This study
	Reverse	5'-TAGCATGGTTGCTCCAGTAGGG-3'
VvVDE1	Foward	5'-GCTTACTGAAGGAATGCAGGTTGG-3'	GSVIVT00007662001	This study
	Reverse	5'-TGCAGGTCTGGAGACAAGCAAC-3'
VvCLH	Foward	5'-TCTTTCTGTGGGAGCTGCTGTG -3'	GSVIVT01011187001	This study
	Reverse	5'-TCGTGCATATGCCACAGTGAAGC-3'
VvHGGT	Foward	5'-CTCACACAGTGATAGGCACAGC-3'	GSVIVT00031332001	This study
	Reverse	5'-TGAAAGTTTCTCGACTGCGAGGAG-3'
VvVTE1	Foward	5'-CCCATTTATGTGCCTACGCCTTCC-3'	GSVIVT01035645001	This study
	Reverse	5'-AAATGGTACCCGCTGTGTGGAG-3'
VvVTE3	Foward	5'-CCAAATGGTATCGTGGTGTTCGC-3'	GSVIVT01003135001	This study
	Reverse	5'-TTTGGACCCAGCTGCAAAGGAG-3'
VvVTE4	Foward	5'-AGCCAGAGGAGAAAGCACTCTTG-3'	GSVIVT01024322001	This study
	Reverse	5'-TCTGCGGCCTTGATATCCTGAAG-3'
VvZEP1	Foward	5'-AGCGTGCTATTGGTGGAGAGTG-3'	GSVIVT01022128001	This study
	Reverse	5'-CCCGATTATGCAGGGTTTGTTCTC-3'
VvNCED1	Foward	5'-TCCAGAAGCCATACCTCAACGG-3'	GSVIVT01038080001	This study
	Reverse	5'-ACCGCGACATCTTGTTCTTCTCG-3'
VvCrtISO	Foward	5'-GCCTCTTGAATGCTTGACACTTGC-3'	GSVIVT01022527001	This study
	Reverse	5'-TGTACTTGCGGGCTATGTCTCC-3'
VvGAPDH	Foward	5'-TTCCGTGTTCCTACTGTTG-3'	GSVIVT01011187001	Gainza-Cortés et al. 2012
	Reverse	5'-CCTCTGACTCCTCCTTGAT-3'

## Sheet: Suplemental Table 2
Supplemental Table 2. Untargeted nonpolar metabolites analysed in leaves of grapevine cv. 'Loureiro' infected with flavescence dorée (FD)and respective controls (H)
			Green								Mature
Voltage	MZ	Time	H1	H2	H3	H4	FD1	FD2	FD3	FD4	H1	H2	H3	H4	FD1	FD2	FD3	FD4
neg	833.542	1.90513	6.57628e+09	8.05171e+09	5.88971e+09	6.55082e+09	7.20687e+09	4.74476e+09	4.79747e+09	5.04572e+09	6.61977e+09	5.16532e+09	5.6079e+09	4.93573e+09	2.40701e+09	1.92496e+09	2.41174e+09	2.11161e+09
neg	277.217	1.90513	6.63967e+09	6.73099e+09	6.57855e+09	5.83574e+09	7.16331e+09	4.98194e+09	5.28775e+09	5.15403e+09	5.76777e+09	5.51883e+09	5.38326e+09	5.33974e+09	2.97526e+09	2.97216e+09	3.01773e+09	2.84792e+09
neg	834.545	1.90513	3.38234e+09	4.15975e+09	3.01807e+09	3.41552e+09	3.68546e+09	2.43938e+09	2.46547e+09	2.58455e+09	3.39844e+09	2.6568e+09	2.87914e+09	2.52198e+09	1.23427e+09	1.0042e+09	1.22778e+09	1.09509e+09
neg	255.233	0.959154	1.8564e+09	2.08865e+09	2.17745e+09	1.95368e+09	2.78317e+09	2.13813e+09	1.92068e+09	2.14159e+09	2.32933e+09	1.83416e+09	1.94944e+09	1.86474e+09	1.77174e+09	1.71682e+09	1.69275e+09	1.93397e+09
neg	870.565	7.15341	8.89166e+08	1.27655e+09	9.95408e+08	9.6006e+08	1.17336e+09	7.11352e+08	6.47806e+08	7.50064e+08	6.55561e+08	6.05599e+08	6.41914e+08	5.64084e+08	4.40978e+08	5.19481e+08	5.46985e+08	4.00365e+08
neg	995.595	1.6422	1.67395e+09	2.23955e+09	1.61162e+09	1.81616e+09	1.87803e+09	1.39666e+09	1.20497e+09	1.28442e+09	1.31137e+09	1.33318e+09	1.27796e+09	1.19479e+09	6.20514e+08	6.39947e+08	6.6324e+08	5.48451e+08
neg	748.615	6.47458	1.16893e+09	1.50628e+09	1.17928e+09	1.26491e+09	1.84448e+09	1.12241e+09	1.17156e+09	1.06481e+09	1.49938e+09	1.32364e+09	1.35554e+09	1.25303e+09	1.02214e+09	1.00699e+09	1.13032e+09	9.04314e+08
neg	529.462	6.81406	1.76426e+10	1.93183e+10	1.88238e+10	1.85828e+10	1.86509e+10	1.81948e+10	1.83304e+10	1.77746e+10	1.76841e+10	1.72326e+10	1.77532e+10	1.72475e+10	1.92038e+10	1.84973e+10	1.76766e+10	1.84557e+10
neg	951.549	5.10013	1.19055e+09	1.48426e+09	1.20919e+09	1.07419e+09	1.52406e+09	8.85392e+08	1.01932e+09	9.19169e+08	1.00244e+09	9.23654e+08	9.27429e+08	8.28642e+08	3.22698e+08	3.148e+08	3.91102e+08	3.19593e+08
neg	283.264	1.30152	1.74533e+09	1.88767e+09	2.11627e+09	1.86471e+09	1.97572e+09	1.5676e+09	1.4971e+09	2.05385e+09	2.28456e+09	1.69243e+09	1.58893e+09	1.68569e+09	1.42158e+09	1.41459e+09	1.42167e+09	1.86765e+09
neg	924.527	5.06729	9.17603e+08	1.18422e+09	9.70789e+08	8.81843e+08	1.34352e+09	6.93209e+08	7.97683e+08	7.44795e+08	7.83225e+08	7.35363e+08	7.58844e+08	7.44129e+08	2.71201e+08	2.63148e+08	3.13402e+08	2.57774e+08
neg	996.598	1.6422	1.00131e+09	1.30809e+09	9.41183e+08	1.06152e+09	1.09926e+09	8.19885e+08	7.00338e+08	7.52137e+08	7.72487e+08	7.81884e+08	7.44584e+08	6.9886e+08	3.70715e+08	3.77441e+08	3.86024e+08	3.21417e+08
neg	871.569	7.15341	4.99395e+08	7.16059e+08	5.63145e+08	5.38937e+08	6.5623e+08	3.98587e+08	3.61749e+08	4.19415e+08	3.69823e+08	3.38145e+08	3.59552e+08	3.10681e+08	2.43582e+08	2.92122e+08	3.05862e+08	2.24542e+08
neg	573.328	1.90513	1.05618e+09	1.30206e+09	9.78675e+08	1.07401e+09	1.04854e+09	7.54019e+08	8.42464e+08	8.66277e+08	1.1178e+09	9.24322e+08	9.73283e+08	8.68397e+08	5.79734e+08	4.07444e+08	5.43831e+08	5.17914e+08
neg	529.462	13.5773	1.30411e+10	1.28379e+10	1.28341e+10	1.24289e+10	1.26207e+10	1.19416e+10	1.20848e+10	1.2075e+10	1.1544e+10	1.14724e+10	1.14757e+10	1.12959e+10	1.2408e+10	1.18927e+10	1.22172e+10	1.21451e+10
neg	835.549	1.90513	9.83943e+08	1.21975e+09	9.04457e+08	9.94135e+08	1.07358e+09	7.17164e+08	7.07016e+08	7.6962e+08	9.97979e+08	7.79288e+08	8.55667e+08	7.47542e+08	3.57775e+08	2.86031e+08	3.53575e+08	3.23819e+08
neg	952.552	5.10013	9.10344e+08	1.13915e+09	9.25881e+08	8.17612e+08	1.16588e+09	6.75898e+08	7.78124e+08	6.95642e+08	7.73191e+08	7.10006e+08	7.01427e+08	6.31722e+08	2.4751e+08	2.37678e+08	2.95778e+08	2.43895e+08
neg	455.352	1.21872	1.57747e+10	2.38668e+10	1.85694e+10	2.19464e+10	6.44238e+10	4.87721e+10	3.55167e+10	4.88304e+10	1.72956e+10	3.23522e+10	2.15496e+10	3.00968e+10	6.01395e+10	6.52665e+10	3.16808e+10	2.32851e+10
neg	255.232	1.00487	3.43429e+09	4.81753e+09	7.34105e+09	4.92138e+09	2.00404e+10	1.89666e+10	1.20316e+10	1.47539e+10	6.15696e+09	1.77765e+10	4.32595e+09	3.9824e+09	9.8236e+09	9.09598e+09	1.20688e+10	5.03387e+09
neg	283.264	1.48921	4.66405e+09	2.85929e+10	2.34219e+10	1.60489e+10	2.10511e+10	1.92161e+10	2.60683e+10	2.31562e+10	1.50555e+10	2.04062e+10	1.27867e+10	1.15429e+10	2.47814e+10	2.84624e+10	1.6078e+10	7.33694e+09
neg	279.232	6.6699	9.5376e+09	9.68206e+09	1.45734e+10	1.2452e+10	2.05427e+10	1.23957e+10	2.29652e+10	7.86937e+09	2.71007e+10	2.09377e+10	2.06397e+10	1.60608e+10	4.99902e+09	1.0015e+10	6.93866e+09	4.61855e+09
neg	215.032	0.755406	2.0396e+09	3.49046e+09	1.45809e+09	2.27701e+09	1.08374e+10	1.08449e+10	1.20241e+10	9.36834e+09	1.23128e+09	2.09294e+09	1.99224e+09	9.1159e+08	3.50449e+09	5.71416e+09	3.78347e+09	5.58894e+08
neg	456.355	1.21872	5.19715e+09	7.74863e+09	6.08839e+09	7.16767e+09	2.11824e+10	1.59338e+10	1.15793e+10	1.60258e+10	5.64895e+09	1.06301e+10	7.0006e+09	9.86666e+09	1.96725e+10	2.14332e+10	1.03234e+10	7.59424e+09
neg	671.464	1.96521	3.43471e+09	7.02361e+09	7.95734e+09	3.61856e+09	1.04845e+10	5.87008e+09	7.07229e+09	5.93401e+09	4.51094e+09	8.20074e+09	5.15971e+09	3.9815e+09	8.78737e+09	7.86448e+09	6.46113e+09	3.54766e+09
neg	417.322	2.34685	4.94871e+07	7.37214e+07	7.05826e+07	4.88813e+07	1.1924e+10	9.06579e+09	1.67442e+10	1.94925e+10	6.26937e+07	6.97679e+07	4.66079e+07	4.40701e+07	1.47898e+10	1.55401e+10	1.2396e+10	9.02503e+09
neg	635.45	2.83961	1.08302e+10	1.6059e+10	8.42932e+09	7.06555e+09	1.84525e+10	1.15765e+10	1.30817e+10	8.68092e+09	1.29461e+10	1.40902e+10	1.39823e+10	8.29515e+09	9.03237e+09	9.82e+09	7.2077e+09	2.47922e+09
neg	227.201	0.853231	3.31914e+08	2.87673e+09	1.96485e+08	1.25183e+09	3.33322e+08	3.0443e+08	2.21913e+08	2.36931e+08	1.79166e+09	3.05278e+09	5.78865e+08	5.18799e+08	1.95451e+08	1.70245e+08	2.40604e+08	2.00802e+08
neg	389.29	1.48921	1.51719e+07	4.41397e+07	4.13653e+07	2.9276e+07	3.70571e+09	4.34829e+09	7.21815e+09	6.28535e+09	2.37183e+07	3.18076e+07	1.62241e+07	2.17357e+07	6.99642e+09	7.94558e+09	5.5377e+09	2.08871e+09
neg	281.248	6.93189	4.73684e+09	4.35658e+09	8.70704e+09	4.19093e+09	9.65024e+09	7.48891e+09	1.13373e+10	4.19294e+09	1.43964e+10	6.97554e+09	7.58709e+09	6.73087e+09	2.68554e+09	4.91871e+09	2.96691e+09	1.49581e+09
neg	473.282	2.13158	3.28183e+09	6.90408e+09	6.86218e+09	3.53217e+09	1.56768e+10	1.08008e+10	6.19798e+09	4.79603e+09	6.24683e+09	1.13159e+10	7.52731e+09	6.71851e+09	9.18103e+09	1.02636e+10	6.5684e+09	2.47488e+09
neg	485.282	0.658537	6.04495e+08	1.13747e+09	9.33993e+06	1.25221e+09	0	0	79866.7	3897.94	6.77526e+08	5.44346e+08	3.55486e+08	1.08875e+09	10152.6	12468.5	0	40206.3
neg	870.563	7.16756	7.04802e+08	5.04652e+08	4.45337e+08	3.22699e+08	3.01047e+08	2.43031e+08	2.30989e+08	1.42915e+08	6.44336e+08	3.1648e+08	3.86256e+08	4.79832e+08	1.59292e+09	2.13974e+09	3.94677e+08	8.76274e+08
neg	671.267	0.821096	4.77428e+08	1.7379e+09	5.97152e+08	1.43828e+09	7.56683e+08	5.47486e+08	4.32789e+09	4.55753e+09	1.05966e+09	1.78203e+09	6.95733e+08	8.08825e+08	3.99304e+09	4.41237e+09	3.30906e+09	1.47044e+09
neg	714.506	3.75792	1.28404e+09	2.15301e+09	2.06509e+09	1.6697e+09	1.51852e+09	6.31008e+08	1.52815e+09	1.09107e+09	1.31122e+09	1.55548e+09	2.17242e+09	1.19509e+09	2.25591e+09	4.16902e+09	2.24776e+09	1.77198e+09
neg	284.266	1.48921	9.23795e+08	5.66224e+09	4.59924e+09	3.17412e+09	4.14896e+09	3.76576e+09	5.13231e+09	4.57372e+09	2.97575e+09	4.01272e+09	2.49003e+09	2.26569e+09	4.8793e+09	5.62487e+09	3.15538e+09	1.43889e+09
neg	256.235	1.00487	5.89977e+08	8.22923e+08	1.26648e+09	8.55315e+08	3.46671e+09	3.28066e+09	2.09007e+09	2.5787e+09	1.04373e+09	3.11635e+09	7.571e+08	6.86263e+08	1.68354e+09	1.57551e+09	2.09041e+09	8.57739e+08
neg	655.551	6.72739	2.04493e+06	1.08992e+06	4.45948e+06	2.36927e+06	2.14045e+09	1.7691e+09	2.52754e+09	1.89202e+09	2.77129e+06	831364	3.92266e+06	2.98542e+06	1.93722e+09	2.26984e+09	1.84248e+09	1.18077e+09
neg	672.468	1.96521	1.39893e+09	2.87708e+09	3.2595e+09	1.4531e+09	4.24069e+09	2.42614e+09	2.88174e+09	2.43082e+09	1.87564e+09	3.34786e+09	2.05529e+09	1.62411e+09	3.59309e+09	3.17825e+09	2.62047e+09	1.43588e+09
neg	695.311	0.885319	5.09449e+08	7.09337e+08	4.35304e+08	6.4223e+08	6.20135e+08	6.43061e+08	1.36908e+09	1.13677e+09	6.91933e+08	1.03928e+09	3.15451e+08	4.72959e+08	1.48798e+09	1.53133e+09	1.69269e+09	2.54771e+09
neg	410.221	0.853231	1.26844e+09	5.16373e+08	7.17495e+07	1.40573e+08	1.91363e+08	7.70954e+08	3.52052e+09	3.02683e+09	1.58647e+09	5.04178e+08	4.64908e+07	1.44155e+07	2.49726e+09	8.08769e+08	9.829e+07	2.06165e+07
neg	636.454	2.83961	4.36832e+09	6.51501e+09	3.40731e+09	2.85165e+09	7.47457e+09	4.69064e+09	5.29162e+09	3.49356e+09	5.28626e+09	5.74111e+09	5.6939e+09	3.37235e+09	3.67394e+09	4.00842e+09	2.93497e+09	1.00177e+09
neg	669.449	1.79804	3.75164e+09	3.99835e+09	6.39823e+09	2.31947e+09	4.81076e+09	3.10402e+09	3.65707e+09	2.78224e+09	3.87463e+09	2.98345e+09	3.10296e+09	2.25207e+09	3.7476e+09	3.6832e+09	1.55104e+09	1.45841e+09
neg	217.029	0.755406	6.47898e+08	1.12691e+09	4.6029e+08	7.10215e+08	3.5112e+09	3.39975e+09	3.73742e+09	2.92405e+09	3.71355e+08	6.50364e+08	6.0827e+08	2.86703e+08	1.10567e+09	1.79288e+09	1.21258e+09	1.7064e+08
neg	635.416	0.787714	6.05102e+08	1.29977e+09	1.43116e+09	5.98546e+08	3.27741e+09	2.91837e+09	5.07635e+08	4.84443e+08	5.10863e+08	1.28247e+09	6.07063e+08	4.74258e+08	1.41813e+09	1.45631e+09	1.25324e+08	4.65416e+07
neg	280.236	6.6699	1.87392e+09	1.90163e+09	2.84677e+09	2.43965e+09	4.04953e+09	2.42444e+09	4.50408e+09	1.54876e+09	5.34801e+09	4.12165e+09	4.09293e+09	3.14618e+09	9.7241e+08	1.98155e+09	1.35591e+09	8.99656e+08
neg	683.58	7.40501	987453	1.17087e+06	4.2013e+06	1.43378e+06	1.66919e+09	1.11574e+09	2.17518e+09	1.15499e+09	884309	1.38113e+06	3.48244e+06	1.37897e+06	1.57588e+09	9.7487e+08	1.19032e+09	9.31365e+08
neg	283.263	7.68019	1.21752e+09	1.26051e+09	1.45405e+09	1.02307e+09	6.03321e+09	4.11237e+09	5.77156e+09	2.91166e+09	2.73769e+09	2.38675e+09	3.03287e+09	1.73172e+09	3.09327e+09	3.85652e+09	3.36723e+09	2.01501e+09
neg	255.232	7.33746	2.36e+09	2.90561e+09	4.38047e+09	2.16757e+09	5.0888e+09	4.28052e+09	5.3021e+09	2.73022e+09	5.94364e+09	2.88963e+09	3.53648e+09	3.38992e+09	2.90936e+09	3.70332e+09	2.94291e+09	2.06188e+09
neg	418.325	2.34685	9.79328e+06	1.7441e+07	1.58235e+07	1.03053e+07	3.04928e+09	2.30217e+09	4.27062e+09	4.97799e+09	1.22727e+07	1.59698e+07	8.29449e+06	8.32752e+06	3.79287e+09	4.00235e+09	3.17963e+09	2.29991e+09
neg	871.566	7.16756	3.98401e+08	2.83494e+08	2.49112e+08	1.79539e+08	1.60529e+08	1.33222e+08	1.27199e+08	7.6243e+07	3.60232e+08	1.80407e+08	2.14466e+08	2.69259e+08	8.67052e+08	1.16198e+09	2.22028e+08	4.79243e+08
neg	421.142	0.821096	1.50489e+08	5.55456e+08	2.06695e+08	5.96424e+08	2.63855e+08	1.84116e+08	1.81855e+09	2.20222e+09	3.77397e+08	5.81311e+08	3.23316e+08	2.76962e+08	1.5106e+09	2.07815e+09	1.78493e+09	1.2911e+09
neg	897.681	6.27563	4.2732e+08	3.99951e+08	6.76859e+08	4.72471e+08	1.14976e+09	1.08132e+09	3.80489e+08	9.64691e+08	6.11904e+08	6.74584e+08	5.75665e+08	5.41068e+08	6.41552e+08	1.20871e+09	7.29437e+08	3.63137e+08
neg	873.681	7.30417	7.68197e+08	4.651e+08	8.52932e+08	5.98907e+08	1.28562e+09	8.14743e+08	3.8348e+08	5.13648e+08	1.31349e+09	9.77582e+08	5.27334e+08	9.95292e+08	7.67593e+08	6.51209e+08	2.90767e+08	4.21732e+08
neg	133.013	0.69071	1.31982e+07	1.42855e+07	3.83333e+07	2.32308e+07	9.95566e+08	2.17352e+09	1.51335e+08	1.42244e+08	7.18841e+07	4.36864e+07	6.58238e+07	2.73965e+07	7.60768e+08	1.38199e+09	6.72399e+08	7.86042e+07
neg	712.491	3.48493	8.86173e+08	9.98431e+08	8.89941e+08	5.61318e+08	5.1193e+08	2.06656e+08	2.90258e+08	2.82809e+08	3.18502e+08	5.67368e+08	5.69496e+08	3.58267e+08	5.54769e+08	1.24409e+09	8.09645e+08	2.80942e+08
neg	869.556	7.16756	2.21067e+08	1.63051e+08	1.46206e+08	1.08661e+08	1.10462e+08	8.13496e+07	6.84558e+07	5.37854e+07	1.82699e+08	8.5266e+07	1.10856e+08	1.5469e+08	6.04119e+08	8.53219e+08	1.48602e+08	3.19827e+08
neg	457.358	1.21872	8.92696e+08	1.33245e+09	1.03657e+09	1.24605e+09	3.62619e+09	2.78514e+09	1.9561e+09	2.82885e+09	9.59482e+08	1.84634e+09	1.16957e+09	1.72039e+09	3.45302e+09	3.71212e+09	1.82045e+09	1.32051e+09
neg	911.711	1.21872	4.24173e+08	3.35641e+08	2.25036e+08	1.70485e+08	1.36131e+09	1.12079e+09	6.56947e+08	9.97231e+08	2.72312e+08	5.47768e+08	3.01298e+08	6.45693e+08	2.10412e+09	2.37788e+09	1.31582e+09	9.21456e+08
neg	277.217	6.6699	1.92659e+09	2.10486e+09	2.89051e+09	2.46662e+09	3.93199e+09	2.59622e+09	3.98975e+09	1.64712e+09	4.8137e+09	3.78195e+09	3.76434e+09	3.01946e+09	1.2392e+09	2.08791e+09	1.5437e+09	1.02482e+09
neg	281.248	0.917739	2.72928e+08	1.06962e+09	7.77518e+08	7.08691e+08	9.27526e+08	8.03709e+08	1.39289e+09	7.18442e+08	1.0379e+09	1.229e+09	3.52821e+08	4.59379e+08	1.0356e+09	1.04382e+09	8.6137e+08	7.38416e+08
neg	715.509	3.75792	5.57552e+08	9.24643e+08	8.85589e+08	7.27037e+08	6.66649e+08	2.70523e+08	6.63425e+08	4.73609e+08	5.68622e+08	6.71916e+08	9.48041e+08	5.15974e+08	9.68883e+08	1.80752e+09	9.70842e+08	7.5879e+08
neg	473.282	3.41668	2.567e+09	4.66226e+09	3.95441e+09	2.51752e+09	9.72507e+09	6.43518e+09	3.11408e+09	2.32772e+09	5.94035e+09	7.84983e+09	6.76862e+09	5.12643e+09	4.2836e+09	6.40709e+09	3.57681e+09	1.15578e+09
neg	627.519	6.03001	9.97374e+06	2.0334e+07	2.48594e+07	1.64369e+07	5.63719e+08	1.19635e+09	1.38344e+09	1.08144e+09	1.829e+07	2.2822e+07	2.11377e+07	1.88708e+07	7.62222e+08	1.5226e+09	9.9944e+08	5.11075e+08
neg	179.055	0.787714	2.46733e+08	3.3152e+08	2.10158e+08	1.44637e+08	1.50829e+09	1.84603e+09	4.55756e+08	4.44101e+08	1.91919e+08	1.77276e+08	1.67341e+08	8.02225e+07	2.20315e+08	2.40612e+08	2.72799e+08	5.61098e+07
neg	656.554	6.72739	546426	349446	2.09034e+06	201505	9.28273e+08	7.63506e+08	1.08492e+09	8.17128e+08	605107	282061	862040	1.13184e+06	8.35476e+08	1.00161e+09	7.9189e+08	5.12403e+08
neg	699.496	3.17908	6.91726e+08	1.05762e+09	7.92405e+08	7.50435e+08	6.07615e+08	7.001e+08	1.24154e+09	5.53668e+08	8.12493e+08	1.14705e+09	7.16211e+08	8.51971e+08	1.15269e+09	1.27735e+09	4.86645e+08	2.52834e+08
neg	474.285	2.13158	1.01131e+09	2.11293e+09	2.11665e+09	1.09181e+09	4.8347e+09	3.33157e+09	1.88577e+09	1.44465e+09	1.9183e+09	3.48993e+09	2.30924e+09	2.0753e+09	2.81881e+09	3.16818e+09	2.01067e+09	7.64513e+08
neg	672.271	0.821096	1.69299e+08	6.09168e+08	2.18431e+08	5.17114e+08	2.7549e+08	1.99016e+08	1.53593e+09	1.61798e+09	3.83568e+08	6.44775e+08	2.52694e+08	2.97678e+08	1.45589e+09	1.59876e+09	1.18479e+09	5.32865e+08
neg	693.449	0.69071	3.31491e+08	8.15555e+08	8.95547e+08	8.08642e+08	6.71993e+08	6.37185e+08	9.04279e+08	1.17227e+09	3.86729e+08	6.06744e+08	4.31202e+08	4.85151e+08	1.03153e+09	1.29059e+09	8.53259e+08	3.69182e+08
neg	255.232	6.03001	1.28875e+09	1.64645e+09	2.08913e+09	1.4472e+09	2.97496e+09	3.5854e+09	3.74529e+09	2.9815e+09	3.4148e+09	1.92093e+09	1.83688e+09	1.81274e+09	2.67387e+09	3.64167e+09	3.11114e+09	1.77759e+09
neg	486.285	0.658537	1.89248e+08	3.64582e+08	2.76379e+06	3.92749e+08	0	0	20204.1	3805.98	2.09604e+08	1.65906e+08	1.02956e+08	3.44882e+08	0	4352.17	0	13817.6
neg	696.314	0.885319	1.9288e+08	2.625e+08	1.68807e+08	2.49553e+08	2.27611e+08	2.30131e+08	5.0881e+08	4.52339e+08	2.60385e+08	3.99491e+08	1.19402e+08	1.86109e+08	5.77166e+08	5.907e+08	6.51233e+08	9.81859e+08
neg	673.265	0.821096	1.50154e+08	5.3431e+08	1.85822e+08	4.70051e+08	2.3661e+08	1.75889e+08	1.36619e+09	1.40466e+09	3.40826e+08	5.66027e+08	2.15968e+08	2.62263e+08	1.28743e+09	1.42754e+09	1.06823e+09	4.74018e+08
neg	457.287	3.31423	7.02811e+08	1.45347e+09	9.32955e+08	6.61887e+08	2.24219e+09	1.51066e+09	6.95938e+08	3.76123e+08	1.97875e+09	2.22739e+09	1.89843e+09	1.5435e+09	9.97988e+08	1.35937e+09	7.07375e+08	2.80846e+08
neg	670.452	1.79804	1.52198e+09	1.60672e+09	2.61663e+09	9.33741e+08	1.96635e+09	1.24458e+09	1.47758e+09	1.12812e+09	1.57973e+09	1.22306e+09	1.25312e+09	9.26716e+08	1.51e+09	1.50912e+09	6.30017e+08	6.01808e+08
neg	390.293	1.48921	1.95993e+06	5.89477e+06	5.51826e+06	2.06014e+06	8.33605e+08	9.94739e+08	1.66893e+09	1.43009e+09	2.2589e+06	3.39823e+06	2.72945e+06	2.21003e+06	1.61501e+09	1.77267e+09	1.2734e+09	4.78456e+08
neg	395.388	9.8315	2.26304e+09	2.25761e+09	2.55816e+09	2.27622e+09	5.63391e+09	3.76235e+09	4.75804e+09	3.47297e+09	1.34666e+09	1.28979e+09	1.44533e+09	1.84627e+09	9.23728e+08	1.42705e+09	7.15396e+08	4.80904e+08
neg	748.614	6.72739	1.93398e+08	3.04476e+08	3.94718e+08	3.63521e+08	9.32026e+08	5.56964e+08	5.71606e+08	3.18503e+08	3.49391e+08	4.81332e+08	8.10533e+08	6.74525e+08	3.56477e+08	4.58064e+08	3.41234e+08	3.04217e+08
neg	898.685	6.27563	2.55101e+08	2.28435e+08	3.98713e+08	2.88229e+08	6.71971e+08	6.50964e+08	2.16649e+08	5.68092e+08	3.56925e+08	4.02329e+08	3.53598e+08	3.28836e+08	3.87265e+08	7.1103e+08	4.33222e+08	2.18464e+08
neg	613.539	1.52378	0	598229	1.18187e+06	570621	3.27453e+08	3.56576e+08	7.73683e+08	8.8348e+08	0	0	0	242977	8.52907e+08	1.20088e+09	5.0986e+08	1.01003e+08
neg	879.743	6.93189	3.36743e+08	2.17794e+08	3.68677e+08	4.00923e+08	5.41062e+08	5.67594e+08	1.07402e+09	2.8703e+08	9.45072e+08	6.13725e+08	5.61614e+08	5.03624e+08	1.3787e+08	1.24977e+08	5.613e+07	6.39119e+07
neg	695.465	1.38923	6.52532e+08	1.85144e+09	2.34342e+09	1.13071e+09	1.92963e+09	1.64906e+09	1.8596e+09	1.98338e+09	8.10706e+08	1.30086e+09	9.74058e+08	1.2417e+09	2.70139e+09	2.83281e+09	1.45735e+09	8.44163e+08
neg	877.728	6.6699	3.03135e+08	2.61337e+08	5.54748e+08	3.83879e+08	7.42252e+08	2.20396e+08	7.64152e+08	2.26147e+08	7.35938e+08	9.82437e+08	8.29339e+08	5.31429e+08	1.13433e+08	4.79789e+08	1.55404e+08	1.71162e+08
neg	874.684	7.30417	4.47976e+08	2.74538e+08	4.78225e+08	3.52368e+08	7.35907e+08	4.76894e+08	2.2116e+08	2.99412e+08	7.65765e+08	5.70081e+08	2.97705e+08	5.73474e+08	4.51471e+08	3.7556e+08	1.70459e+08	2.42983e+08
neg	785.628	1.38923	0	0	0	0	6.28094e+08	7.5141e+08	9.31894e+08	4.7917e+08	0	221595	0	292918	1.44523e+09	2.04153e+09	2.9845e+08	3.53027e+07
neg	912.715	1.21872	2.7378e+08	2.32935e+08	1.53172e+08	1.11851e+08	8.80137e+08	7.27121e+08	4.27216e+08	6.57661e+08	1.6062e+08	3.58785e+08	1.85255e+08	4.36003e+08	1.38334e+09	1.52549e+09	8.69739e+08	5.85191e+08
neg	684.583	7.40501	183966	216463	1.3408e+06	152699	7.55016e+08	5.04096e+08	9.73774e+08	5.22454e+08	126029	209406	457867	389215	7.09402e+08	4.28793e+08	5.33375e+08	4.22466e+08
neg	697.48	1.66332	9.92561e+08	1.74908e+09	2.04523e+09	9.25981e+08	1.8817e+09	1.29423e+09	1.89151e+09	1.35333e+09	1.19207e+09	1.321e+09	1.11228e+09	9.15436e+08	1.55309e+09	1.95426e+09	6.37514e+08	7.29798e+08
neg	282.251	6.93189	9.31109e+08	8.55787e+08	1.71127e+09	8.1726e+08	1.88106e+09	1.46033e+09	2.22963e+09	8.26169e+08	2.84058e+09	1.38074e+09	1.48969e+09	1.31902e+09	5.25501e+08	9.72564e+08	5.91768e+08	2.92805e+08
pos	613.482	1.88823	7.07254e+09	8.71043e+09	6.91914e+09	6.75403e+09	8.0213e+09	5.06649e+09	5.10262e+09	5.16475e+09	6.55057e+09	5.54678e+09	5.41354e+09	5.22936e+09	2.00398e+09	1.89349e+09	2.24181e+09	1.74538e+09
pos	614.485	1.88823	3.02512e+09	3.72573e+09	2.95048e+09	2.88733e+09	3.41131e+09	2.16602e+09	2.18836e+09	2.20368e+09	2.81876e+09	2.36181e+09	2.30911e+09	2.23066e+09	8.55824e+08	8.06118e+08	9.4797e+08	7.39416e+08
pos	792.561	1.88823	2.20164e+09	2.8948e+09	2.09641e+09	2.10993e+09	2.48888e+09	1.60439e+09	1.53965e+09	1.63309e+09	2.06601e+09	1.89517e+09	1.86702e+09	1.65251e+09	6.37907e+08	5.37208e+08	6.82235e+08	5.7107e+08
pos	335.258	1.88823	2.21375e+09	2.44923e+09	2.19606e+09	1.92655e+09	2.35219e+09	1.61006e+09	1.66202e+09	1.49342e+09	2.03577e+09	1.64588e+09	1.61262e+09	1.61761e+09	6.65407e+08	7.4913e+08	7.49702e+08	5.92021e+08
pos	178.188	3.64059	2.84258e+10	2.87478e+10	2.82962e+10	2.82162e+10	2.82097e+10	2.83395e+10	2.83493e+10	2.82933e+10	2.79926e+10	2.78405e+10	2.78913e+10	2.76719e+10	2.8004e+10	2.83431e+10	2.85176e+10	2.71191e+10
pos	178.115	0.780639	9.18696e+08	9.3523e+08	8.37205e+08	9.0169e+08	1.02775e+09	8.01577e+08	8.62569e+08	8.73289e+08	7.26464e+08	9.17389e+08	8.25657e+08	8.3001e+08	7.8057e+08	7.99739e+08	7.66356e+08	8.25341e+08
pos	793.565	1.88823	1.09039e+09	1.46078e+09	1.03967e+09	1.06718e+09	1.23634e+09	7.92848e+08	7.66593e+08	8.15589e+08	1.02532e+09	9.31515e+08	9.37644e+08	8.1313e+08	3.1387e+08	2.64033e+08	3.38903e+08	2.84341e+08
pos	749.697	5.77213	4.06621e+08	3.89644e+08	3.49817e+08	3.69246e+08	5.48385e+08	4.19537e+08	3.95371e+08	3.79965e+08	9.70134e+08	7.68018e+08	8.0367e+08	7.51371e+08	5.65624e+08	5.25109e+08	6.18589e+08	5.12281e+08
pos	177.185	14.4586	2.23687e+11	2.29267e+11	2.26348e+11	2.26472e+11	2.25756e+11	2.15932e+11	2.23015e+11	2.2304e+11	2.18816e+11	2.16138e+11	2.09228e+11	2.17745e+11	2.26177e+11	2.14724e+11	2.19527e+11	2.20792e+11
pos	473.399	3.43756	8.75926e+08	1.02911e+09	9.44947e+08	9.17245e+08	1.17748e+09	9.03665e+08	9.50983e+08	8.40135e+08	1.15793e+09	9.96967e+08	8.67862e+08	9.18997e+08	9.77668e+08	9.45771e+08	9.48347e+08	8.85947e+08
pos	603.535	11.6307	5.65721e+06	3.41607e+06	2.83055e+07	8.54158e+06	3.3511e+08	6.81979e+06	3.08077e+07	9.88788e+07	8.12662e+06	9.92767e+06	4.64365e+06	6.06462e+06	666914	4.13879e+06	1.19461e+06	6.05297e+06
pos	121.123	13.2205	1.56934e+10	1.6043e+10	1.59569e+10	1.5891e+10	1.56997e+10	1.52377e+10	1.56521e+10	1.55739e+10	1.55417e+10	1.52879e+10	1.49433e+10	1.49323e+10	1.56187e+10	1.52558e+10	1.55735e+10	1.57703e+10
pos	439.356	1.20245	1.30618e+10	1.41758e+10	1.07703e+10	6.68953e+09	3.51341e+10	2.15401e+10	2.46145e+10	1.68537e+10	4.09761e+09	1.18857e+10	7.62463e+09	3.37936e+09	2.92378e+10	3.22971e+10	2.78294e+10	2.48572e+10
pos	879.74	6.67571	2.27246e+10	2.61165e+10	1.60146e+10	1.00557e+10	1.71433e+10	1.63038e+10	1.81493e+10	1.66734e+10	6.48373e+09	6.10822e+09	5.36419e+09	6.68416e+09	2.5578e+10	2.03493e+10	2.20547e+10	2.79719e+10
pos	473.398	3.74158	1.59582e+10	1.56766e+10	7.62981e+09	8.35307e+09	2.577e+10	1.28559e+10	1.82376e+10	2.18995e+10	1.15138e+10	9.61034e+09	1.01143e+10	5.07986e+09	1.38211e+10	2.35278e+10	2.25003e+10	2.64131e+10
pos	490.424	3.70722	1.88432e+10	1.91418e+10	9.19463e+09	9.67283e+09	2.51281e+10	1.51508e+10	1.92423e+10	2.54138e+10	1.38015e+10	1.21845e+10	1.22455e+10	6.41131e+09	1.55105e+10	2.62311e+10	2.5953e+10	3.09735e+10
pos	880.743	6.67571	1.41403e+10	1.63645e+10	1.00188e+10	6.24928e+09	1.06922e+10	1.01821e+10	1.14001e+10	1.03885e+10	4.05568e+09	3.78305e+09	3.34493e+09	4.19169e+09	1.60191e+10	1.26362e+10	1.37292e+10	1.74041e+10
pos	881.757	6.91571	1.25399e+10	1.15964e+10	1.11399e+10	7.7949e+09	1.44264e+10	7.61264e+09	1.06853e+10	9.6059e+09	4.4685e+09	3.80898e+09	4.38876e+09	4.1725e+09	1.2292e+10	1.28472e+10	9.97673e+09	1.39835e+10
pos	331.283	1.50733	1.35935e+07	1.37504e+07	8.38387e+06	7.58221e+06	8.18081e+09	9.13623e+09	9.63853e+09	4.60217e+09	1.53984e+07	1.84756e+07	2.10629e+07	6.75129e+06	1.00017e+10	1.75354e+10	9.29775e+09	1.4469e+10
pos	663.452	2.14933	6.8242e+09	6.72413e+09	5.5665e+09	4.8119e+09	1.45932e+10	1.06114e+10	2.04255e+10	1.24639e+10	5.44955e+09	9.38066e+09	9.73259e+09	4.79535e+09	1.33015e+10	1.07239e+10	1.20034e+10	1.49569e+10
pos	376.341	2.35595	1.74343e+07	1.97702e+07	1.33781e+07	1.16229e+07	1.10358e+10	8.52457e+09	8.80229e+09	7.26948e+09	1.72437e+07	2.05008e+07	1.85655e+07	9.83268e+06	1.00168e+10	1.32888e+10	1.17486e+10	1.19044e+10
pos	348.31	1.50733	1.04468e+07	9.5757e+06	6.43817e+06	5.5116e+06	7.22832e+09	7.83956e+09	8.98132e+09	4.25527e+09	1.04137e+07	1.56757e+07	1.43648e+07	4.29313e+06	8.79156e+09	1.46722e+10	8.30076e+09	1.2675e+10
pos	647.457	3.33844	1.20409e+10	1.23796e+10	9.53238e+09	8.04934e+09	8.18666e+09	6.01545e+09	7.06886e+09	1.13337e+10	6.607e+09	9.89919e+09	1.2692e+10	7.76024e+09	3.12031e+09	3.47599e+09	8.19969e+09	7.6763e+09
pos	654.33	0.922933	1.23297e+09	1.49239e+09	1.31235e+09	1.00431e+09	8.69009e+09	5.2116e+09	6.21895e+09	4.73741e+09	1.24359e+09	2.2459e+09	1.4418e+09	8.69929e+08	5.17967e+09	7.19852e+09	6.09502e+09	7.98527e+09
pos	440.359	1.20245	4.28961e+09	4.65968e+09	3.53535e+09	2.19701e+09	1.15524e+10	7.06139e+09	8.07074e+09	5.53644e+09	1.33749e+09	3.91949e+09	2.50363e+09	1.11315e+09	9.57577e+09	1.06055e+10	9.09564e+09	8.17095e+09
pos	359.315	2.35595	1.27783e+07	1.37506e+07	1.03643e+07	8.83772e+06	8.52782e+09	6.10955e+09	6.61862e+09	5.17579e+09	1.36157e+07	1.66562e+07	1.38488e+07	7.04865e+06	7.70612e+09	1.05401e+10	8.45118e+09	8.8498e+09
pos	882.759	6.91571	7.74414e+09	7.05454e+09	6.9173e+09	4.80611e+09	8.9699e+09	4.72283e+09	6.59961e+09	5.94402e+09	2.76661e+09	2.39337e+09	2.75805e+09	2.60064e+09	7.59927e+09	7.96314e+09	6.16725e+09	8.76133e+09
pos	313.273	1.50734	7.72061e+08	6.87197e+08	5.07063e+08	3.65355e+08	9.3522e+09	8.33904e+09	9.44896e+09	4.98773e+09	8.14391e+08	9.17808e+08	1.05263e+09	3.70695e+08	8.37736e+09	1.35995e+10	8.99698e+09	1.24251e+10
pos	680.478	2.14933	4.95374e+09	4.81943e+09	3.90684e+09	3.56269e+09	1.0218e+10	7.58465e+09	1.4464e+10	9.22146e+09	3.9013e+09	6.6486e+09	6.90262e+09	3.51082e+09	9.25854e+09	7.69518e+09	8.96255e+09	1.03451e+10
pos	387.179	0.771402	1.24017e+09	1.42844e+09	1.09399e+09	7.03577e+08	9.02281e+09	5.94841e+09	4.86973e+09	6.1388e+09	9.25248e+08	1.06049e+09	1.13029e+09	5.23604e+08	7.06736e+09	1.06965e+10	7.95727e+09	8.71568e+09
pos	397.382	2.85754	5.9095e+09	3.46923e+09	3.21983e+09	2.70124e+09	1.12676e+10	5.74907e+09	5.47503e+09	5.07995e+09	4.83969e+09	4.79586e+09	4.81187e+09	2.6187e+09	3.99257e+09	6.07603e+09	7.7308e+09	6.97465e+09
pos	855.741	7.1851	8.70517e+09	5.77096e+09	4.60231e+09	3.1924e+09	7.83148e+09	4.66733e+09	5.04132e+09	3.05107e+09	1.64346e+09	1.55051e+09	2.35866e+09	2.17551e+09	6.12164e+09	6.20592e+09	5.17294e+09	4.18777e+09
pos	601.517	7.08377	7.33558e+09	8.66322e+09	8.94145e+09	5.81122e+09	8.81136e+09	5.91489e+09	5.65766e+09	5.40279e+09	2.50019e+09	2.78643e+09	5.42473e+09	3.0893e+09	7.87602e+09	1.07333e+10	6.79709e+09	7.86932e+09
pos	599.501	6.67571	9.69314e+09	1.18415e+10	7.97411e+09	4.47288e+09	8.35503e+09	7.48123e+09	7.10243e+09	6.78472e+09	2.60432e+09	3.25009e+09	3.06919e+09	2.85321e+09	1.0628e+10	1.00046e+10	9.39926e+09	1.00953e+10
pos	376.259	0.738796	2.46182e+09	6.51384e+08	9.38746e+07	2.24677e+07	3.61044e+08	6.41435e+07	4.69986e+09	1.35041e+09	1.87972e+09	4.86572e+08	1.18522e+08	1.61931e+07	9.70722e+08	3.37306e+08	6.0398e+09	1.5793e+09
pos	474.401	3.74158	5.37804e+09	5.24757e+09	2.58168e+09	2.80921e+09	8.64944e+09	4.35502e+09	6.14036e+09	7.37062e+09	3.87065e+09	3.22199e+09	3.39936e+09	1.71685e+09	4.65657e+09	7.91582e+09	7.57082e+09	8.81474e+09
pos	690.504	1.98118	2.00958e+09	1.59562e+09	1.29592e+09	1.17504e+09	6.36958e+09	3.61657e+09	8.34584e+09	4.13826e+09	2.43423e+09	2.85239e+09	3.69592e+09	1.65257e+09	6.33184e+09	6.24957e+09	5.21252e+09	6.43543e+09
pos	883.772	7.5357	5.81015e+09	7.16878e+09	5.13713e+09	3.17488e+09	4.27484e+09	3.66268e+09	3.12655e+09	2.02297e+09	1.1078e+09	1.02639e+09	2.29265e+09	1.69261e+09	4.93778e+09	6.55929e+09	4.38569e+09	3.95775e+09
pos	393.285	0.771402	3.00932e+09	7.32095e+08	1.13892e+08	2.66122e+07	3.87658e+08	7.68459e+07	5.68626e+09	1.31615e+09	2.19769e+09	5.74126e+08	1.44345e+08	1.94943e+07	1.15526e+09	3.96357e+08	6.48107e+09	1.8514e+09
pos	491.427	3.70722	6.51966e+09	6.59183e+09	3.16847e+09	3.33877e+09	8.65843e+09	5.21532e+09	6.59952e+09	8.74567e+09	4.73404e+09	4.19217e+09	4.22044e+09	2.18271e+09	5.33554e+09	9.02485e+09	8.92206e+09	1.06336e+10
pos	341.304	2.3846	7.59336e+07	5.61743e+07	4.14358e+07	3.63433e+07	7.29332e+09	4.51117e+09	5.45093e+09	4.21447e+09	7.08601e+07	7.30989e+07	8.2734e+07	3.89589e+07	6.20284e+09	8.67073e+09	5.87187e+09	7.05277e+09
pos	664.455	2.14933	3.14093e+09	3.10644e+09	2.55202e+09	2.22112e+09	6.71794e+09	4.88369e+09	9.40752e+09	5.73665e+09	2.49859e+09	4.35304e+09	4.50548e+09	2.20158e+09	6.08048e+09	4.95257e+09	5.50518e+09	6.88485e+09
pos	648.46	3.33844	5.58254e+09	5.72523e+09	4.40837e+09	3.73137e+09	3.79804e+09	2.76728e+09	3.25493e+09	5.24351e+09	3.04207e+09	4.57024e+09	5.85027e+09	3.60232e+09	1.43778e+09	1.61308e+09	3.79743e+09	3.54818e+09
pos	575.502	2.01375	3.32912e+09	2.75968e+09	2.17002e+09	1.86536e+09	1.05707e+10	4.57751e+09	1.19673e+10	7.43337e+09	4.41804e+09	4.5557e+09	4.96314e+09	2.42307e+09	8.51411e+09	8.36342e+09	6.98236e+09	1.03935e+10
pos	881.746	6.67571	4.30213e+09	4.94582e+09	2.88332e+09	1.84387e+09	3.13988e+09	3.02276e+09	3.47693e+09	3.10459e+09	1.18384e+09	1.16336e+09	9.60678e+08	1.25878e+09	4.95068e+09	3.8428e+09	4.1873e+09	5.44971e+09
pos	856.744	7.1851	5.30046e+09	3.46267e+09	2.74207e+09	1.91591e+09	4.69416e+09	2.82675e+09	3.06184e+09	1.83746e+09	9.82225e+08	9.15038e+08	1.42943e+09	1.30583e+09	3.69671e+09	3.75704e+09	3.13533e+09	2.55389e+09
pos	429.371	2.58589	1.49222e+09	1.23001e+09	9.85763e+08	8.31033e+08	2.07163e+09	9.89316e+08	1.56472e+09	1.48955e+09	1.56424e+09	2.08483e+09	2.01761e+09	1.00378e+09	1.01015e+09	1.4947e+09	1.27462e+09	1.3742e+09
pos	603.531	7.08377	4.96057e+09	6.22281e+09	4.86337e+09	4.20109e+09	4.00824e+09	4.6511e+09	3.2578e+09	1.94007e+09	1.38928e+09	1.11069e+09	3.47005e+09	1.95726e+09	4.59365e+09	6.25392e+09	4.16846e+09	4.15715e+09
pos	637.304	0.922933	7.72034e+08	1.00361e+09	9.15144e+08	6.43873e+08	5.48207e+09	3.81652e+09	3.95618e+09	3.53426e+09	8.43532e+08	1.40375e+09	9.50962e+08	5.86626e+08	3.29243e+09	4.61248e+09	4.02496e+09	5.12686e+09
pos	688.489	1.74831	1.00298e+09	1.1332e+09	7.38534e+08	6.17128e+08	3.71084e+09	2.39009e+09	3.92543e+09	2.91238e+09	8.38978e+08	9.30442e+08	8.58158e+08	5.64814e+08	1.59088e+09	2.09283e+09	2.07093e+09	2.39824e+09
pos	177.184	12.4703	1.93103e+10	19161389268	1.80347e+10	1.63905e+10	2.5294e+10	2.33958e+10	2.22146e+10	2.30609e+10	1.95068e+10	1.78876e+10	1.64669e+10	1.46786e+10	2.89338e+10	28045210491	2.65478e+10	2.5151e+10
pos	577.517	7.52416	2.48178e+09	4.55948e+09	3.87998e+09	2.7579e+09	2.50468e+09	2.91873e+09	2.02058e+09	1.48671e+09	8.24418e+08	5.26898e+08	1.73471e+09	6.30944e+08	2.40144e+09	2.42843e+09	1.97834e+09	1.86399e+09
pos	681.481	2.14933	2.31497e+09	2.27627e+09	1.82655e+09	1.67268e+09	4.76742e+09	3.54906e+09	6.74843e+09	4.27844e+09	1.82399e+09	3.11519e+09	3.21438e+09	1.65084e+09	4.3366e+09	3.58447e+09	4.19114e+09	4.83008e+09
pos	655.333	0.922933	4.40935e+08	5.56282e+08	4.70651e+08	3.69166e+08	3.19961e+09	1.9186e+09	2.27466e+09	1.74231e+09	4.56588e+08	8.25731e+08	5.33771e+08	3.13777e+08	1.89085e+09	2.65236e+09	2.2411e+09	2.94902e+09
pos	610.539	2.11487	2.03877e+09	1.70996e+09	1.34779e+09	1.25538e+09	6.97362e+09	2.8072e+09	7.09335e+09	4.38516e+09	2.33298e+09	2.91359e+09	3.53905e+09	1.81294e+09	5.39261e+09	5.99456e+09	5.52221e+09	6.31752e+09
pos	177.184	10.603	4.17663e+10	3.87952e+10	3.18868e+10	2.95487e+10	4.80498e+10	4.19763e+10	4.67915e+10	4.85409e+10	3.31147e+10	3.40084e+10	3.49793e+10	29246526039	6.2038e+10	5.10944e+10	5.24846e+10	50626393242
pos	884.775	7.5357	3.57144e+09	4.43888e+09	3.17135e+09	1.96279e+09	2.59231e+09	2.23475e+09	1.92157e+09	1.22137e+09	6.75e+08	6.30004e+08	1.41272e+09	1.02856e+09	3.04265e+09	4.0305e+09	2.72951e+09	2.46211e+09
pos	404.206	0.771402	4.82806e+08	5.3423e+08	3.92527e+08	2.64786e+08	3.65112e+09	2.18321e+09	1.82023e+09	1.88025e+09	3.44011e+08	4.18216e+08	5.13514e+08	1.91348e+08	2.68011e+09	4.0678e+09	2.96997e+09	3.61702e+09
pos	177.185	8.51376	3.51477e+10	3.22794e+10	3.00964e+10	2.72438e+10	5.73896e+10	4.83455e+10	5.14937e+10	4.27715e+10	3.41304e+10	3.34784e+10	3.37316e+10	2.64345e+10	6.60082e+10	5.86032e+10	5.38212e+10	5.1182e+10
pos	177.184	7.11881	2.15443e+10	2.07652e+10	1.99759e+10	19049268078	4.37765e+10	3.83582e+10	3.85649e+10	2.51488e+10	2.41902e+10	2.44397e+10	2.44817e+10	1.89113e+10	45865467396	3.91546e+10	3.93827e+10	3.79222e+10
pos	191.179	1.23486	1.22769e+09	8.51738e+08	6.19466e+08	3.60205e+08	3.03816e+09	1.81694e+09	2.03503e+09	1.07016e+09	3.83718e+08	7.68265e+08	7.75593e+08	1.70711e+08	2.50169e+09	2.86563e+09	2.509e+09	2.25913e+09
pos	457.366	1.12261	1.27707e+09	1.32234e+09	9.60267e+08	6.20455e+08	3.46247e+09	1.95698e+09	2.48765e+09	1.66474e+09	4.25353e+08	1.2055e+09	7.95012e+08	3.59532e+08	3.09835e+09	3.00084e+09	2.78394e+09	2.37559e+09
pos	602.521	7.08377	3.14424e+09	3.76327e+09	3.79401e+09	2.46164e+09	3.77334e+09	2.55886e+09	2.40516e+09	2.28047e+09	1.06533e+09	1.18077e+09	2.32984e+09	1.31057e+09	3.33305e+09	4.60657e+09	2.91332e+09	3.34136e+09
pos	423.361	2.31928	1.23938e+09	9.33539e+08	7.75188e+08	5.57512e+08	1.64451e+09	7.48946e+08	1.36316e+09	1.06552e+09	8.78194e+08	1.17652e+09	1.36291e+09	4.73167e+08	1.34534e+09	1.76696e+09	1.32368e+09	1.51465e+09
pos	579.533	6.74535	1.93419e+07	2.27002e+07	4.11114e+07	3.36683e+07	2.68851e+09	3.04455e+09	2.77873e+09	2.35291e+09	1.42822e+07	1.02961e+07	1.48718e+07	5.74445e+06	4.12014e+09	4.4167e+09	2.98056e+09	3.36521e+09
pos	883.763	6.91571	2.3281e+09	2.09951e+09	2.09859e+09	1.45244e+09	2.71738e+09	1.36059e+09	2.01488e+09	1.83858e+09	8.2787e+08	7.23732e+08	7.96436e+08	7.67501e+08	2.2716e+09	2.39735e+09	1.87717e+09	2.69626e+09
pos	415.21	0.771402	4.04182e+07	4.69407e+07	4.07584e+07	2.41175e+07	2.50434e+08	1.72003e+08	1.53176e+08	1.83572e+08	2.99044e+07	3.20551e+07	3.33054e+07	1.49392e+07	1.91246e+08	2.85255e+08	2.4027e+08	2.41787e+08
pos	332.287	1.50733	399560	415259	558410	567883	1.70393e+09	1.88889e+09	2.00116e+09	9.55572e+08	1.02559e+06	1.72803e+06	1.32941e+06	161120	2.09837e+09	3.67404e+09	1.94499e+09	3.0236e+09
pos	600.505	6.67571	4.22559e+09	5.1014e+09	3.44359e+09	1.89112e+09	3.59411e+09	3.18723e+09	3.06728e+09	2.90919e+09	1.12349e+09	1.39034e+09	1.30344e+09	1.22034e+09	4.53182e+09	4.29232e+09	4.04286e+09	4.40249e+09
pos	474.393	1.13307	1.08821e+09	1.0338e+09	7.65273e+08	5.32469e+08	2.89914e+09	1.49892e+09	2.17918e+09	1.34049e+09	3.53915e+08	9.52004e+08	6.40258e+08	3.25318e+08	2.61861e+09	2.29352e+09	2.25873e+09	1.96143e+09
pos	575.502	7.1851	3.41221e+09	3.18513e+09	3.23832e+09	1.83353e+09	3.32793e+09	2.83165e+09	2.37378e+09	1.66829e+09	1.09191e+09	9.59992e+08	1.85006e+09	1.06993e+09	3.19368e+09	2.8245e+09	2.84447e+09	2.40467e+09
pos	377.344	2.35595	2.69828e+06	3.16457e+06	2.33216e+06	2.41296e+06	2.53774e+09	2.00204e+09	2.04135e+09	1.68407e+09	3.31985e+06	3.50779e+06	2.52345e+06	1.65343e+06	2.36036e+09	3.09893e+09	2.72108e+09	2.78022e+09
pos	594.471	2.72148	9.16123e+08	6.36799e+08	7.44869e+08	6.18665e+08	2.08001e+09	1.04248e+09	1.07212e+09	1.20277e+09	8.99115e+08	1.00083e+09	8.31903e+08	7.41877e+08	8.51282e+08	1.36302e+09	1.60032e+09	1.29982e+09
pos	398.385	2.85754	1.86687e+09	1.09032e+09	1.02738e+09	8.52338e+08	3.58625e+09	1.80389e+09	1.72364e+09	1.59973e+09	1.53112e+09	1.52419e+09	1.52024e+09	8.30712e+08	1.26369e+09	1.91251e+09	2.42719e+09	2.19007e+09
pos	691.508	1.98118	8.34799e+08	6.61759e+08	5.29811e+08	4.9034e+08	2.6315e+09	1.46148e+09	3.40441e+09	1.68539e+09	1.00585e+09	1.16738e+09	1.54519e+09	6.805e+08	2.59836e+09	2.56882e+09	2.15353e+09	2.6243e+09
pos	425.377	1.61086	8.49224e+08	7.02751e+08	5.74984e+08	3.90081e+08	9.74184e+08	8.03506e+08	1.13056e+09	7.02865e+08	6.0336e+08	1.05694e+09	1.00204e+09	3.28594e+08	1.16381e+09	1.99079e+09	1.39969e+09	1.98977e+09
pos	349.313	1.50733	514748	366351	418461	284528	1.48397e+09	1.65385e+09	1.87322e+09	8.73202e+08	773414	1.64661e+06	1.11803e+06	160529	1.82314e+09	3.09189e+09	1.74281e+09	2.66235e+09
pos	608.524	1.78083	1.16335e+09	1.09022e+09	8.12716e+08	7.34958e+08	4.6979e+09	2.32873e+09	4.24495e+09	3.47395e+09	9.94161e+08	1.11709e+09	1.22822e+09	6.78692e+08	2.13063e+09	2.61576e+09	2.50666e+09	3.27024e+09
pos	634.539	1.43922	8.4757e+08	9.2178e+08	5.78462e+08	5.25248e+08	2.45654e+09	1.42514e+09	2.40848e+09	2.03638e+09	8.43094e+08	1.302e+09	1.23243e+09	6.68542e+08	1.65349e+09	2.47473e+09	2.01083e+09	2.46731e+09
pos	573.487	1.84844	1.24419e+09	1.20311e+09	9.11668e+08	7.19431e+08	3.6296e+09	1.94132e+09	4.15233e+09	3.59984e+09	1.05696e+09	1.2478e+09	9.42341e+08	5.89475e+08	1.69691e+09	1.78946e+09	1.80804e+09	2.17104e+09
pos	122.081	0.933885	3.79645e+08	2.09078e+08	1.67001e+08	9.6156e+07	1.02075e+09	3.98951e+08	7.40052e+08	5.74741e+08	3.78078e+08	5.02903e+08	5.97043e+08	1.01595e+08	8.63251e+08	1.689e+09	1.68224e+09	1.64646e+09
pos	716.52	3.80904	1.09048e+09	9.70809e+08	6.16569e+08	6.18958e+08	2.32881e+09	5.97403e+08	1.13411e+09	1.34065e+09	7.7968e+08	9.23577e+08	2.41063e+09	4.91246e+08	6.9308e+08	9.73516e+08	9.7187e+08	1.85673e+09
pos	857.756	7.35429	9.97431e+08	1.28812e+09	1.21995e+09	6.54276e+08	1.13773e+09	7.61761e+08	8.22407e+08	6.5832e+08	3.97791e+08	2.71375e+08	6.33734e+08	2.91884e+08	7.13236e+08	8.36585e+08	9.53608e+08	9.73155e+08
pos	360.318	2.35595	1.69118e+06	2.2437e+06	2.02792e+06	1.46389e+06	1.9689e+09	1.40278e+09	1.51669e+09	1.19243e+09	2.10663e+06	2.6746e+06	2.04087e+06	967674	1.75477e+09	2.4551e+09	1.93091e+09	2.02754e+09
pos	576.505	2.01375	1.34834e+09	1.11184e+09	8.73369e+08	7.48786e+08	4.29094e+09	1.83934e+09	4.82014e+09	2.97764e+09	1.78402e+09	1.85484e+09	2.00497e+09	9.92227e+08	3.49447e+09	3.34362e+09	2.80916e+09	4.23368e+09
pos	504.323	0.674637	5.53851e+08	4.63626e+08	1.01122e+09	2.08236e+08	66247.5	8691.44	13801	157355	3.90291e+08	4.61052e+08	2.7013e+08	3.22757e+08	882085	41338	376856	0
pos	397.382	8.58589	3.6963e+08	3.83374e+08	3.7354e+08	3.92714e+08	1.73974e+09	9.01131e+08	8.6887e+08	1.25832e+09	1.14636e+09	9.8815e+08	1.20924e+09	8.23821e+08	1.38861e+09	2.29015e+09	1.08725e+09	1.31072e+09
pos	388.183	0.771402	2.895e+08	3.46357e+08	2.63003e+08	1.72047e+08	2.19569e+09	1.44203e+09	1.16467e+09	1.49428e+09	2.25336e+08	2.60336e+08	2.72504e+08	1.3155e+08	1.74329e+09	2.64636e+09	1.97365e+09	2.12912e+09
pos	714.505	1.37327	4.64979e+08	4.77124e+08	4.4134e+08	3.03638e+08	1.59412e+09	9.41808e+08	1.40761e+09	1.04941e+09	4.77582e+08	7.19413e+08	7.36422e+08	4.06704e+08	7.3369e+08	1.43906e+09	9.4632e+08	1.16694e+09
pos	220.112	0.933885	2.89113e+08	2.65876e+08	1.91939e+08	1.27431e+08	5.29834e+08	3.94787e+08	4.13748e+08	2.59419e+08	2.43905e+08	3.51301e+08	4.30796e+08	1.00401e+08	8.8008e+08	1.46488e+09	9.87415e+08	1.43411e+09
pos	599.502	1.47313	4.2021e+08	5.13422e+08	4.85787e+08	3.34951e+08	1.5083e+09	9.58481e+08	1.35179e+09	1.25102e+09	5.12712e+08	7.00884e+08	5.96972e+08	4.12395e+08	8.04533e+08	1.22235e+09	1.05866e+09	1.18122e+09
pos	871.57	7.1851	2.74008e+08	1.90184e+08	1.90129e+08	1.87918e+08	7.49859e+08	5.70423e+08	5.47933e+08	2.75533e+08	1.27939e+08	1.92514e+08	2.60467e+08	1.84668e+08	3.57755e+08	4.13403e+08	3.09583e+08	1.85277e+08
pos	604.536	7.5357	2.12266e+09	2.6139e+09	2.03251e+09	1.76795e+09	1.68714e+09	1.99058e+09	1.37679e+09	8.12442e+08	5.798e+08	4.72504e+08	1.41261e+09	8.14642e+08	1.98485e+09	2.56115e+09	1.74301e+09	1.762e+09
pos	411.361	1.20245	7.98442e+08	1.00743e+09	8.03214e+08	4.56117e+08	2.05853e+09	1.67623e+09	1.45885e+09	9.87696e+08	3.68646e+08	8.5229e+08	7.0159e+08	2.45005e+08	1.85765e+09	2.44941e+09	1.68509e+09	1.79215e+09
pos	314.276	1.50733	1.54636e+08	1.38434e+08	9.94809e+07	7.40612e+07	1.91466e+09	1.73669e+09	1.96724e+09	1.02562e+09	1.65519e+08	1.84691e+08	2.16994e+08	7.37507e+07	1.705e+09	2.8332e+09	1.83944e+09	2.52526e+09
pos	472.39	3.74158	4.72727e+08	5.2073e+08	1.08313e+08	1.61728e+08	9.88725e+08	1.5043e+08	1.66911e+08	4.6649e+08	2.21488e+08	2.03987e+08	3.24521e+08	5.22764e+07	1.25639e+08	6.0114e+08	2.58805e+08	1.71624e+09
pos	605.548	7.80415	1.10976e+09	1.51681e+09	1.61444e+09	1.5785e+09	9.42753e+08	5.4326e+08	9.54277e+08	6.45971e+08	3.84663e+08	2.15596e+08	6.32e+08	3.02114e+08	1.57211e+09	1.17121e+09	1.01048e+09	1.03113e+09
pos	689.493	1.74831	4.03529e+08	4.66917e+08	3.02899e+08	2.5391e+08	1.51409e+09	9.7267e+08	1.58387e+09	1.19511e+09	3.39191e+08	3.75709e+08	3.50339e+08	2.28551e+08	6.37911e+08	8.53968e+08	8.47239e+08	9.70242e+08
pos	490.424	1.43922	1.2554e+08	1.21487e+08	9.11135e+07	7.11282e+07	4.18087e+08	2.4751e+08	2.73858e+08	3.56133e+08	1.03989e+08	1.51888e+08	1.3911e+08	6.79304e+07	2.85432e+08	6.79399e+08	4.00938e+08	3.55436e+08
pos	551.502	6.04725	2.06449e+07	1.84564e+07	1.80574e+07	1.79508e+07	1.19145e+09	8.58848e+08	9.9888e+08	9.77223e+08	1.5413e+07	2.18674e+07	1.90706e+07	1.52655e+07	2.25227e+09	1.4087e+09	1.07651e+09	9.82028e+08
pos	471.382	1.20245	7.17467e+08	8.97921e+08	7.13811e+08	4.36189e+08	1.93648e+09	1.25029e+09	1.31685e+09	9.08432e+08	2.37787e+08	7.16395e+08	4.52705e+08	2.03349e+08	1.64629e+09	1.99457e+09	1.50378e+09	1.44653e+09
pos	719.514	3.33844	1.15127e+09	1.12583e+09	8.92864e+08	9.09531e+08	9.02812e+08	6.68922e+08	8.22915e+08	1.22832e+09	6.08642e+08	7.87911e+08	1.15593e+09	6.94079e+08	3.75518e+08	4.07147e+08	8.46899e+08	8.66601e+08
pos	441.362	1.12261	6.80612e+08	7.50384e+08	5.72633e+08	3.4939e+08	1.86306e+09	1.13438e+09	1.29942e+09	8.7556e+08	2.07168e+08	6.33774e+08	3.90069e+08	1.71374e+08	1.55824e+09	1.69455e+09	1.44757e+09	1.27392e+09
pos	578.521	7.52416	1.0143e+09	1.85084e+09	1.57248e+09	1.11642e+09	1.02582e+09	1.19767e+09	8.34157e+08	6.03903e+08	3.39549e+08	2.14603e+08	6.91411e+08	2.57816e+08	9.74507e+08	9.78353e+08	8.08839e+08	7.54681e+08
pos	279.159	0.901721	4.6275e+08	4.79253e+08	4.32359e+08	2.50526e+08	2.03595e+09	1.01592e+09	1.23841e+09	5.62311e+08	4.81054e+08	4.58449e+08	6.97738e+08	5.90131e+07	1.52442e+09	1.20799e+09	1.17284e+09	1.67691e+09
pos	638.307	0.922933	2.75944e+08	3.47511e+08	3.21367e+08	2.33353e+08	2.00795e+09	1.38575e+09	1.43679e+09	1.27403e+09	3.06758e+08	5.0512e+08	3.36828e+08	2.05076e+08	1.17964e+09	1.65983e+09	1.42221e+09	1.87269e+09
pos	611.542	2.11487	8.29875e+08	6.88561e+08	5.44768e+08	5.0978e+08	2.85458e+09	1.12544e+09	2.88943e+09	1.74356e+09	9.46748e+08	1.18407e+09	1.44185e+09	7.40024e+08	2.18296e+09	2.44708e+09	2.25095e+09	2.57526e+09
pos	130.05	0.645771	6.61566e+06	2.28016e+06	3.52596e+06	934375	8.85514e+07	2.93582e+07	4.24395e+07	1.07487e+08	887088	828311	481695	141856	2.09587e+06	4.21324e+06	2.65009e+06	1.33306e+06
pos	896.766	6.67571	1.47215e+09	1.69485e+09	1.10831e+09	7.1779e+08	1.2863e+09	1.14367e+09	1.31055e+09	1.34319e+09	4.85816e+08	3.28674e+08	3.9361e+08	5.16625e+08	1.79895e+09	1.39509e+09	1.57326e+09	1.99057e+09
pos	377.262	0.738796	5.44538e+08	1.4721e+08	2.16148e+07	4.40123e+06	7.42468e+07	1.43855e+07	1.06381e+09	2.91169e+08	4.14077e+08	1.09081e+08	2.46011e+07	3.00634e+06	2.20455e+08	7.70232e+07	1.34868e+09	3.56089e+08
pos	857.747	7.1851	1.5971e+09	1.00296e+09	7.77813e+08	5.6892e+08	1.43289e+09	8.25941e+08	8.82976e+08	5.20407e+08	2.7444e+08	2.65106e+08	4.21437e+08	3.88227e+08	1.10707e+09	1.12482e+09	9.31538e+08	7.32201e+08
pos	177.112	0.805177	8.11813e+08	5.81949e+08	5.49298e+08	4.0845e+08	1.53302e+09	1.56547e+09	6.53168e+08	6.51133e+08	6.11013e+08	6.81097e+08	8.98189e+08	2.91031e+08	1.25301e+09	1.26836e+09	1.40754e+09	1.37765e+09
pos	430.375	2.58589	4.1701e+08	3.34551e+08	2.87859e+08	2.39269e+08	5.48619e+08	2.66041e+08	4.36327e+08	4.01843e+08	4.61282e+08	6.24944e+08	6.12297e+08	3.039e+08	2.7528e+08	3.98407e+08	3.35209e+08	3.221e+08
pos	716.52	1.68069	4.04725e+08	4.26371e+08	3.30723e+08	2.50345e+08	9.72982e+08	7.29852e+08	1.07279e+09	7.37892e+08	1.55469e+08	1.89507e+08	1.32468e+08	1.1339e+08	1.82501e+08	3.24287e+08	2.50594e+08	3.97356e+08
pos	898.782	6.91571	1.3671e+09	1.02218e+09	9.35172e+08	8.4202e+08	1.36687e+09	8.02651e+08	1.07673e+09	9.18395e+08	4.56316e+08	3.24313e+08	4.14452e+08	4.03624e+08	1.27257e+09	1.25467e+09	8.23085e+08	1.31222e+09
pos	712.489	1.3042	2.4814e+08	2.25156e+08	2.8085e+08	1.45399e+08	1.16772e+09	5.91163e+08	6.6785e+08	7.16726e+08	2.7886e+08	3.65585e+08	3.55396e+08	2.2554e+08	4.9053e+08	8.00416e+08	5.36543e+08	6.10038e+08
pos	617.512	3.5348	1.26659e+09	8.57732e+08	5.49088e+08	4.4222e+08	1.79689e+09	8.57473e+08	1.03425e+09	1.39467e+09	4.96465e+08	4.19e+08	5.06939e+08	3.77525e+08	7.79949e+08	1.00992e+09	1.06341e+09	1.28904e+09
pos	858.76	7.35429	5.80114e+08	7.68098e+08	7.20701e+08	3.97295e+08	6.66687e+08	4.45177e+08	4.805e+08	3.87922e+08	2.30838e+08	1.56607e+08	3.78513e+08	1.65371e+08	4.13686e+08	4.98855e+08	5.55308e+08	5.67798e+08
pos	432.236	0.869154	1.23704e+07	1.29311e+07	1.41513e+07	6.96446e+06	7.76337e+07	4.54983e+07	3.94464e+07	4.59396e+07	7.83152e+06	1.04573e+07	1.20153e+07	4.54211e+06	5.77863e+07	9.28202e+07	7.60676e+07	7.77775e+07
pos	665.459	2.14933	7.50527e+08	7.35925e+08	6.08057e+08	5.33637e+08	1.60479e+09	1.16847e+09	2.26802e+09	1.41087e+09	6.05277e+08	1.04706e+09	1.07163e+09	5.27912e+08	1.47506e+09	1.16609e+09	1.31629e+09	1.66229e+09
pos	601.518	1.68069	5.16192e+08	5.96356e+08	4.44334e+08	3.1261e+08	1.20957e+09	8.0913e+08	1.32839e+09	9.97656e+08	1.99469e+08	2.9359e+08	1.78048e+08	1.28038e+08	3.07962e+08	3.25298e+08	3.43671e+08	5.27151e+08
pos	649.463	3.33844	1.33904e+09	1.36786e+09	1.04513e+09	8.91605e+08	9.09856e+08	6.64852e+08	7.81472e+08	1.24293e+09	7.31172e+08	1.09707e+09	1.41601e+09	8.58596e+08	3.3775e+08	3.77787e+08	8.94463e+08	8.41342e+08
pos	394.288	0.738796	6.77214e+08	1.68918e+08	2.51497e+07	4.80504e+06	9.19463e+07	1.28107e+07	1.28443e+09	2.81453e+08	4.89107e+08	1.23257e+08	3.27641e+07	4.25146e+06	2.60173e+08	8.13947e+07	1.46555e+09	4.13832e+08
pos	580.536	6.74535	7.82753e+06	1.10153e+07	1.91108e+07	1.42027e+07	1.10719e+09	1.2506e+09	1.16602e+09	9.77634e+08	6.31925e+06	3.89471e+06	6.90114e+06	2.06318e+06	1.66904e+09	1.84845e+09	1.23534e+09	1.36346e+09
pos	393.35	1.20245	6.57555e+08	7.16294e+08	5.43179e+08	3.56632e+08	1.58324e+09	1.03708e+09	1.19583e+09	7.78376e+08	3.16373e+08	6.89849e+08	6.53801e+08	2.03733e+08	1.3966e+09	1.72863e+09	1.36112e+09	1.35763e+09
pos	342.308	2.3846	1.42315e+07	8.39324e+06	7.29785e+06	5.75277e+06	1.68819e+09	1.04138e+09	1.2357e+09	9.53534e+08	1.32692e+07	1.41413e+07	1.59959e+07	7.58346e+06	1.43043e+09	1.99292e+09	1.33643e+09	1.60776e+09
pos	387.191	0.805177	1.73035e+08	2.13159e+08	1.63936e+08	1.05317e+08	1.12429e+09	6.67983e+08	5.60393e+08	6.00168e+08	1.79201e+08	1.65297e+08	1.59595e+08	8.18937e+07	5.64196e+08	9.92072e+08	9.07243e+08	9.55136e+08
pos	397.382	5.11077	1.11711e+09	1.04374e+09	9.43388e+08	6.2563e+08	1.05339e+09	1.1128e+09	1.18246e+09	2.09113e+09	8.10976e+08	8.07258e+08	1.12203e+09	7.70319e+08	1.68689e+09	1.58427e+09	1.45749e+09	1.13608e+09
pos	135.08	0.706758	2.11316e+08	1.45187e+08	1.22542e+08	8.72323e+07	1.19823e+09	8.8393e+08	6.04451e+08	5.10511e+08	1.24715e+08	1.78699e+08	2.42302e+08	6.23593e+07	1.04621e+09	1.29042e+09	1.13919e+09	1.32347e+09
pos	962.815	3.75255	6.31707e+08	6.44335e+08	3.77675e+08	4.80719e+08	9.4647e+08	3.71799e+08	1.14076e+09	1.03767e+09	3.42366e+08	4.44948e+08	5.94896e+08	2.39265e+08	5.17332e+08	1.00276e+09	9.79889e+08	1.65499e+09
pos	338.341	2.14933	1.28714e+09	7.2614e+08	3.73939e+08	2.90934e+08	1.02484e+09	6.04947e+08	1.07533e+09	6.49932e+08	8.43897e+08	7.17734e+08	1.16812e+09	2.71676e+08	6.82699e+08	8.81216e+08	7.56394e+08	1.47075e+09
pos	885.778	7.5357	1.10415e+09	1.37077e+09	9.71345e+08	5.82143e+08	7.82157e+08	6.87519e+08	5.91233e+08	3.70302e+08	2.01055e+08	1.90416e+08	4.38939e+08	3.22344e+08	9.19149e+08	1.22853e+09	8.40504e+08	7.17303e+08
pos	636.555	1.68069	4.64267e+08	4.36212e+08	3.46897e+08	3.08517e+08	1.37466e+09	8.55054e+08	1.37558e+09	1.16277e+09	1.95148e+08	2.23882e+08	2.14697e+08	1.36838e+08	3.71364e+08	5.09893e+08	4.46516e+08	7.40677e+08
pos	249.184	1.20245	4.4951e+08	3.7027e+08	2.89987e+08	1.61685e+08	1.16981e+09	7.81904e+08	8.46779e+08	4.37531e+08	1.61298e+08	3.32337e+08	3.14268e+08	8.32226e+07	1.00437e+09	1.08846e+09	9.15204e+08	8.47665e+08
pos	872.573	7.1851	1.75835e+08	1.15355e+08	1.19172e+08	1.11858e+08	4.41084e+08	3.49329e+08	3.4474e+08	1.74817e+08	7.90626e+07	1.17155e+08	1.58141e+08	1.1168e+08	2.18146e+08	2.61578e+08	1.8742e+08	1.10665e+08
pos	576.505	7.1851	1.36528e+09	1.28987e+09	1.30642e+09	7.47748e+08	1.36742e+09	1.14111e+09	9.59489e+08	6.83519e+08	4.37846e+08	3.91415e+08	7.60564e+08	4.26957e+08	1.31846e+09	1.15911e+09	1.13668e+09	9.52343e+08
pos	475.404	3.74158	9.53354e+08	9.17099e+08	4.51824e+08	4.93334e+08	1.53205e+09	7.70876e+08	1.06555e+09	1.28838e+09	6.79601e+08	5.68333e+08	5.98176e+08	3.00181e+08	8.29257e+08	1.40095e+09	1.33216e+09	1.56792e+09
pos	882.75	6.67571	9.94855e+08	1.12889e+09	6.5716e+08	4.03834e+08	6.86091e+08	7.03753e+08	7.83812e+08	7.04106e+08	2.48763e+08	2.50232e+08	2.19636e+08	2.9064e+08	1.08452e+09	8.91077e+08	9.7388e+08	1.18203e+09
pos	869.371	1.88167	6.92314e+08	1.40211e+08	1.83968e+07	2.76807e+06	4.5744e+07	3.60472e+06	1.70966e+09	1.98558e+08	4.93861e+08	1.55546e+08	2.32405e+07	2.32199e+06	2.63252e+08	3.6024e+07	1.21411e+09	4.14567e+08
pos	607.564	7.41087	4.84181e+07	3.89241e+07	8.45004e+07	3.65946e+07	1.61027e+09	1.58204e+09	1.11972e+09	1.02772e+09	7.76694e+06	8.5172e+06	1.35842e+07	5.51194e+06	1.26784e+09	1.40245e+09	1.95418e+09	9.36471e+08
pos	458.37	1.16831	4.14049e+08	4.28572e+08	3.1014e+08	1.97405e+08	1.12495e+09	6.55563e+08	7.96935e+08	5.34606e+08	1.40462e+08	3.93638e+08	2.62466e+08	1.16448e+08	9.91313e+08	9.71719e+08	9.03546e+08	7.69013e+08
pos	902.393	1.06691	3.01055e+08	1.04729e+08	1.92474e+07	2.60004e+06	5.88304e+07	1.18747e+07	1.27148e+09	2.23428e+08	3.21496e+08	1.75594e+08	2.50347e+07	4.08952e+06	3.09237e+08	5.78947e+07	7.66716e+08	3.21702e+08
pos	424.364	2.31928	4.11212e+08	2.95056e+08	2.5295e+08	1.81075e+08	5.34528e+08	2.43313e+08	4.42838e+08	3.41055e+08	2.84715e+08	3.87654e+08	4.46038e+08	1.56553e+08	4.42415e+08	5.64595e+08	4.30265e+08	4.93027e+08
pos	177.184	5.14656	8.21478e+09	6.63083e+09	5.76629e+09	5.55417e+09	1.19093e+10	1.29575e+10	1.19302e+10	9.2797e+09	7.20157e+09	6.66857e+09	5.64152e+09	5.2907e+09	1.33409e+10	1.23835e+10	1.17476e+10	1.22612e+10
pos	180.086	0.706758	5.61411e+07	3.46162e+07	3.49268e+07	1.6881e+07	1.81676e+08	7.09053e+07	1.37e+08	8.1883e+07	5.86697e+07	6.0691e+07	7.89232e+07	1.47111e+07	1.19358e+08	2.08212e+08	2.01637e+08	1.75476e+08
pos	877.725	6.53855	1.2456e+09	1.21849e+09	8.82401e+08	6.35475e+08	1.38687e+09	9.77141e+08	1.17778e+09	1.03331e+09	4.77159e+08	5.08994e+08	4.49157e+08	4.85444e+08	1.29415e+09	1.24126e+09	1.16629e+09	1.36591e+09
pos	617.513	1.43922	3.95023e+08	4.57035e+08	3.15518e+08	2.54204e+08	1.39584e+09	7.70505e+08	1.30883e+09	1.16863e+09	3.94563e+08	6.11294e+08	5.53552e+08	3.23744e+08	8.3548e+08	1.09551e+09	1.01586e+09	1.22827e+09
pos	635.542	1.43922	3.60309e+08	3.94113e+08	2.51891e+08	2.2369e+08	1.03408e+09	6.05889e+08	1.01439e+09	8.69062e+08	3.59205e+08	5.56293e+08	5.2005e+08	2.79987e+08	7.00063e+08	1.03161e+09	8.50984e+08	1.06293e+09
pos	609.527	1.78083	4.69983e+08	4.41293e+08	3.2749e+08	2.95609e+08	1.921e+09	9.4115e+08	1.73659e+09	1.44525e+09	4.07418e+08	4.52033e+08	4.97142e+08	2.77846e+08	8.64354e+08	1.04869e+09	1.02448e+09	1.29924e+09
pos	574.49	1.84844	5.09311e+08	4.83013e+08	3.6905e+08	2.93096e+08	1.48477e+09	7.81817e+08	1.68478e+09	1.4611e+09	4.33846e+08	5.04151e+08	3.89791e+08	2.42553e+08	6.72278e+08	7.35466e+08	7.4479e+08	8.86842e+08
pos	632.523	1.33848	4.06226e+08	4.3293e+08	3.2185e+08	2.69341e+08	1.59074e+09	8.52648e+08	1.29661e+09	1.11402e+09	4.74375e+08	8.0719e+08	6.84429e+08	4.02806e+08	1.08925e+09	1.38148e+09	1.1528e+09	1.26252e+09
pos	595.474	2.72148	3.59216e+08	2.53464e+08	2.92942e+08	2.4142e+08	8.31364e+08	4.23736e+08	4.41331e+08	4.82502e+08	3.61117e+08	4.03872e+08	3.41419e+08	2.94939e+08	3.46523e+08	5.50102e+08	6.43303e+08	5.19788e+08
pos	717.523	3.80904	4.64569e+08	4.18946e+08	2.60251e+08	2.73996e+08	9.88277e+08	2.59073e+08	4.81418e+08	5.74847e+08	3.37256e+08	3.99211e+08	1.04101e+09	2.08499e+08	2.99905e+08	4.03512e+08	4.14946e+08	7.67981e+08
pos	682.484	2.14933	5.60658e+08	5.47226e+08	4.42477e+08	4.0742e+08	1.14421e+09	8.62221e+08	1.63527e+09	1.04783e+09	4.44987e+08	7.55599e+08	7.89063e+08	3.96224e+08	1.05425e+09	8.64823e+08	1.0045e+09	1.15672e+09
pos	409.346	1.20245	4.87621e+08	5.14273e+08	4.25777e+08	2.57871e+08	1.30074e+09	8.8699e+08	9.12162e+08	5.80092e+08	2.21425e+08	4.68192e+08	3.92815e+08	1.36326e+08	1.07349e+09	1.3899e+09	1.0475e+09	1.1245e+09
pos	696.539	2.48581	8.17256e+08	4.31847e+08	3.89513e+08	3.4673e+08	1.1502e+09	4.87569e+08	7.95412e+08	6.45962e+08	3.81894e+08	4.66298e+08	5.1082e+08	3.34534e+08	5.31255e+08	6.87686e+08	5.76631e+08	6.96373e+08
pos	492.43	3.70722	1.16953e+09	1.20199e+09	5.74978e+08	5.97202e+08	1.55743e+09	9.40578e+08	1.18146e+09	1.58232e+09	8.45455e+08	7.53901e+08	7.5298e+08	3.88805e+08	9.59491e+08	1.64054e+09	1.60553e+09	1.93202e+09
pos	897.769	6.67571	8.86137e+08	1.06948e+09	6.79529e+08	4.41289e+08	8.2494e+08	7.12138e+08	8.13454e+08	8.52871e+08	3.05532e+08	1.95827e+08	2.40369e+08	3.16265e+08	1.12915e+09	8.68717e+08	9.8992e+08	1.25857e+09
pos	316.284	1.50733	1.2893e+08	1.10641e+08	7.36068e+07	5.72196e+07	2.43324e+08	1.5254e+08	3.18649e+08	1.5481e+08	1.53945e+08	1.9649e+08	2.05122e+08	5.06417e+07	1.25639e+08	2.44126e+08	1.71398e+08	2.9582e+08
pos	591.497	1.91537	4.2493e+08	4.218e+08	3.17385e+08	2.55625e+08	1.83761e+09	9.00806e+08	1.73089e+09	1.3755e+09	3.7998e+08	4.37514e+08	4.42766e+08	2.50744e+08	8.07143e+08	8.66272e+08	8.81704e+08	1.25956e+09
pos	671.463	1.84844	2.66813e+08	3.02296e+08	1.96744e+08	1.58e+08	8.94608e+08	5.22894e+08	1.02593e+09	8.18917e+08	2.25004e+08	2.68887e+08	2.03209e+08	1.37851e+08	3.9342e+08	4.26325e+08	4.54547e+08	5.02438e+08
pos	294.206	0.837187	1.13248e+08	1.74124e+08	1.39023e+08	1.2697e+08	6.84306e+08	5.21033e+08	3.59391e+08	4.50751e+08	8.90142e+07	2.6308e+08	1.30247e+08	8.13877e+06	6.54051e+08	9.74253e+08	4.69219e+08	7.79181e+08
pos	226.133	1.033	54611.4	76628	29427.2	31015.3	252308	19422.3	10198.4	43532.4	66130.6	156714	88117	0	1.62352e+08	2.93575e+08	2.0661e+08	2.50768e+08
pos	899.786	6.91571	8.35657e+08	6.25083e+08	5.72272e+08	5.22611e+08	8.54387e+08	5.06573e+08	6.56775e+08	5.47189e+08	2.87122e+08	2.09224e+08	2.62686e+08	2.47345e+08	8.03104e+08	7.69523e+08	5.1966e+08	8.16044e+08
pos	337.273	2.01375	8.53383e+08	7.30402e+08	4.84575e+08	3.71952e+08	2.97904e+09	1.45782e+09	2.5902e+09	1.67481e+09	8.99524e+08	1.08687e+09	1.20139e+09	3.88382e+08	1.89982e+09	2.65686e+09	2.27418e+09	2.96211e+09
pos	872.767	7.1851	8.39269e+08	5.87621e+08	5.04899e+08	3.49765e+08	8.69847e+08	4.09441e+08	5.21455e+08	3.54205e+08	1.83825e+08	1.49558e+08	2.12234e+08	2.17913e+08	5.66089e+08	7.06906e+08	4.96794e+08	4.36741e+08
pos	475.396	1.20245	3.5054e+08	3.38016e+08	2.52393e+08	1.68886e+08	9.33605e+08	4.87251e+08	7.13013e+08	4.3448e+08	1.1312e+08	3.0895e+08	2.00379e+08	1.05517e+08	8.26821e+08	7.35642e+08	7.4948e+08	6.30588e+08
pos	207.101	3.80904	1.12111e+09	6.90226e+08	3.98808e+08	3.31562e+08	1.90481e+09	6.65344e+08	9.09767e+08	8.95086e+08	5.89502e+08	4.5937e+08	5.42326e+08	2.27853e+08	9.70548e+08	8.78994e+08	1.13352e+09	1.19827e+09
pos	405.209	0.771402	1.15435e+08	1.28086e+08	9.37051e+07	6.03514e+07	8.58639e+08	5.23159e+08	4.52558e+08	4.55274e+08	7.87659e+07	9.67457e+07	1.22088e+08	4.60171e+07	6.45361e+08	9.68841e+08	7.39621e+08	8.58736e+08
pos	886.397	1.91537	4.74804e+08	8.85848e+07	9.99659e+06	1.69029e+06	3.12335e+07	1.68554e+06	1.15082e+09	1.19007e+08	3.18287e+08	8.96595e+07	1.65769e+07	1.22952e+06	1.6807e+08	2.44778e+07	7.8284e+08	2.72861e+08
pos	720.518	3.33844	5.84388e+08	5.71451e+08	4.57243e+08	4.60154e+08	4.57652e+08	3.46059e+08	4.27258e+08	6.31527e+08	3.09979e+08	4.0623e+08	5.9083e+08	3.56938e+08	1.89915e+08	2.09634e+08	4.33363e+08	4.5567e+08
pos	853.726	7.05116	7.25598e+08	7.96312e+08	6.66405e+08	4.53181e+08	9.9281e+08	6.90132e+08	9.02788e+08	5.52104e+08	3.53053e+08	4.05766e+08	4.88786e+08	3.2337e+08	7.70176e+08	9.96873e+08	7.77258e+08	6.59766e+08
pos	715.508	1.37327	1.94599e+08	1.94468e+08	1.88434e+08	1.29938e+08	6.68516e+08	3.96845e+08	6.09168e+08	4.37605e+08	2.01194e+08	3.05909e+08	3.02014e+08	1.71528e+08	2.99348e+08	6.06291e+08	4.00843e+08	4.83142e+08
pos	426.38	1.61086	2.78388e+08	2.28069e+08	1.877e+08	1.29338e+08	3.16943e+08	2.65267e+08	3.71639e+08	2.28481e+08	1.96642e+08	3.4327e+08	3.28654e+08	1.05552e+08	3.7907e+08	6.42356e+08	4.47436e+08	6.37637e+08
pos	885.788	7.69837	6.27569e+08	6.58759e+08	5.67865e+08	5.83536e+08	6.94238e+08	4.04336e+08	4.34097e+08	3.0852e+08	1.76761e+08	1.27815e+08	3.40081e+08	2.14559e+08	8.17135e+08	8.12805e+08	5.07976e+08	6.5416e+08
pos	725.355	0.805177	1.44644e+08	1.98861e+08	1.56745e+08	1.15678e+08	6.66943e+08	5.69206e+08	4.21059e+08	5.52117e+08	1.86997e+08	1.8471e+08	1.63795e+08	1.05612e+08	5.22624e+08	7.23372e+08	6.20621e+08	5.59336e+08
pos	656.336	0.922933	9.05481e+07	1.17497e+08	1.01695e+08	7.7849e+07	6.75684e+08	4.06559e+08	4.86641e+08	3.67901e+08	9.67634e+07	1.76374e+08	1.10298e+08	6.72174e+07	3.95246e+08	5.65757e+08	4.88284e+08	6.25556e+08
pos	577.517	2.89244	8.23007e+08	5.26018e+08	4.08262e+08	4.22228e+08	1.99163e+09	8.99736e+08	1.31946e+09	1.07062e+09	1.68542e+08	2.03982e+08	2.33273e+08	1.39462e+08	1.89196e+08	1.9615e+08	3.15881e+08	3.4673e+08
pos	416.213	0.738796	9.42949e+06	9.96033e+06	8.03236e+06	5.64936e+06	5.55387e+07	4.21692e+07	3.93534e+07	4.89335e+07	6.69676e+06	7.86632e+06	7.67642e+06	4.03516e+06	4.83407e+07	7.80943e+07	5.67021e+07	5.72588e+07
pos	963.818	3.75255	4.35685e+08	4.42589e+08	2.57205e+08	3.25043e+08	6.57252e+08	2.60864e+08	7.76106e+08	7.16722e+08	2.31409e+08	3.03055e+08	4.13524e+08	1.62965e+08	3.50318e+08	6.92191e+08	6.91177e+08	1.13456e+09
pos	188.091	0.645771	2.04888e+08	7.14071e+07	1.14988e+08	2.57991e+07	1.38327e+08	1.12359e+08	6.757e+07	2.17763e+08	8.80898e+07	1.12617e+08	7.58325e+07	1.7595e+07	2.50703e+07	3.61002e+07	5.56199e+07	5.12329e+07
pos	449.107	0.706758	6.23007e+07	7.26305e+07	5.68008e+07	3.15058e+07	2.46099e+08	3.8886e+07	1.01393e+08	1.629e+08	4.59312e+07	4.99738e+07	6.57474e+07	2.54375e+07	2.26323e+08	3.36777e+08	2.76762e+08	2.74661e+08
pos	673.479	1.98118	2.94714e+08	2.53687e+08	1.97331e+08	1.73805e+08	9.55479e+08	5.19181e+08	1.14784e+09	6.2988e+08	3.97994e+08	4.53343e+08	5.60472e+08	2.48664e+08	9.75115e+08	9.28198e+08	7.4073e+08	9.3709e+08
pos	682.632	6.04725	2.83768e+08	3.19326e+08	2.62695e+08	1.90609e+08	2.51721e+08	1.3765e+08	2.79878e+08	2.47626e+08	2.76537e+08	1.78796e+08	3.25923e+08	3.00394e+08	6.17144e+08	3.25907e+08	2.94745e+08	2.11405e+08
pos	600.505	1.47313	1.78655e+08	2.16834e+08	2.04864e+08	1.39989e+08	6.23261e+08	4.14359e+08	5.7465e+08	5.27721e+08	2.18665e+08	2.969e+08	2.58858e+08	1.75938e+08	3.30802e+08	5.12297e+08	4.55229e+08	4.99861e+08
pos	166.086	0.901721	4.71412e+07	2.72339e+07	1.98478e+07	9.52159e+06	6.80173e+07	1.26118e+07	4.35728e+07	3.07814e+07	4.39994e+06	6.72915e+06	7.76102e+06	1.00965e+06	1.94147e+07	2.72629e+07	2.42956e+07	2.94567e+07
pos	198.097	0.706758	5.75106e+07	4.21826e+07	3.10556e+07	1.92412e+07	1.90672e+08	7.90627e+07	1.26331e+08	7.85951e+07	4.91577e+07	6.93749e+07	9.72428e+07	1.45785e+07	1.16715e+08	2.05449e+08	2.02395e+08	1.75232e+08
pos	714.549	2.72148	4.59389e+08	3.5491e+08	3.13263e+08	2.68856e+08	1.01929e+09	4.71241e+08	7.78111e+08	6.19824e+08	3.0883e+08	3.93407e+08	3.76854e+08	2.90668e+08	4.79761e+08	6.72491e+08	6.00036e+08	6.26362e+08
pos	443.387	1.61086	1.84417e+08	1.62026e+08	1.32389e+08	9.58523e+07	2.68549e+08	2.17489e+08	3.29101e+08	1.99209e+08	1.40762e+08	2.43295e+08	2.41592e+08	7.63616e+07	2.15351e+08	4.44164e+08	2.82291e+08	4.23593e+08
pos	441.372	2.31928	2.88447e+08	2.05274e+08	1.8449e+08	1.32654e+08	3.79928e+08	1.68134e+08	3.18806e+08	2.35252e+08	2.09651e+08	2.80593e+08	3.13398e+08	1.18913e+08	2.87923e+08	3.96303e+08	2.86928e+08	3.35331e+08
pos	606.551	7.80415	4.66829e+08	6.33023e+08	6.82675e+08	6.57951e+08	4.11366e+08	2.35664e+08	4.06562e+08	2.73073e+08	1.60784e+08	8.98122e+07	2.65589e+08	1.27368e+08	6.5421e+08	4.90585e+08	4.27676e+08	4.50597e+08
pos	435.25	0.674637	4.93073e+07	4.55251e+07	5.82344e+07	1.97418e+07	2.16323e+08	5.01991e+07	7.09397e+07	1.69773e+08	4.29553e+07	4.54324e+07	5.95654e+07	3.01627e+07	1.1013e+08	1.36046e+08	1.6199e+08	1.29338e+08
pos	714.505	3.50255	4.52181e+08	2.48803e+08	1.60953e+08	1.90876e+08	5.17939e+08	2.65621e+08	4.05459e+08	4.90856e+08	1.89388e+08	1.63808e+08	1.8063e+08	1.68707e+08	1.7891e+08	2.28364e+08	2.56211e+08	2.28412e+08
pos	601.508	6.67571	5.45642e+08	6.39707e+08	3.85859e+08	1.93332e+08	2.80606e+08	3.69915e+08	3.61303e+08	3.67817e+08	1.19612e+08	1.77185e+08	1.34327e+08	1.30828e+08	5.8967e+08	4.87901e+08	5.2184e+08	5.9776e+08
pos	884.766	6.91571	5.16338e+08	4.43527e+08	4.53798e+08	3.23771e+08	6.33142e+08	3.13185e+08	4.69917e+08	4.21019e+08	1.84959e+08	1.63359e+08	1.83569e+08	1.75985e+08	5.25775e+08	5.29917e+08	3.91362e+08	6.2985e+08
pos	177.184	3.36464	2.44078e+09	1.75829e+09	1.53111e+09	1.38175e+09	4.1507e+09	3.93823e+09	3.5369e+09	2.78028e+09	1.79943e+09	1.74877e+09	1.41294e+09	1.10839e+09	3.56215e+09	3.96143e+09	3.77489e+09	4.13496e+09
pos	878.729	6.53855	7.93526e+08	7.72572e+08	5.51228e+08	3.92056e+08	8.71201e+08	6.06602e+08	7.69154e+08	6.59195e+08	2.97641e+08	3.18652e+08	2.79011e+08	3.07954e+08	7.84995e+08	7.78374e+08	7.27402e+08	8.53698e+08
pos	505.326	0.674637	1.72305e+08	1.44431e+08	3.27884e+08	6.62441e+07	24363.9	0	0	114293	1.24327e+08	1.43825e+08	8.47804e+07	1.05997e+08	0	15940.3	0	0
pos	874.783	7.35429	3.03752e+08	3.07024e+08	3.16243e+08	2.10822e+08	3.37784e+08	1.69359e+08	2.61271e+08	2.72782e+08	1.31409e+08	9.18869e+07	1.64834e+08	9.87523e+07	2.34226e+08	2.58262e+08	2.81344e+08	3.27049e+08
pos	291.085	0.771402	2.31877e+08	1.43059e+08	1.00833e+08	5.23092e+07	2.5364e+08	4.06328e+07	9.55809e+07	6.33752e+07	4.5059e+07	4.63857e+07	4.07605e+07	1.88311e+07	3.58874e+08	1.40166e+08	1.19029e+08	2.12232e+08
pos	458.398	2.31928	2.19206e+08	1.72348e+08	1.49435e+08	1.0737e+08	2.85219e+08	1.34877e+08	2.53829e+08	1.95693e+08	1.5295e+08	2.01392e+08	2.32592e+08	8.80963e+07	1.97322e+08	2.7883e+08	1.95024e+08	2.20676e+08
pos	885.365	1.06691	2.17206e+08	7.30948e+07	1.34038e+07	1.20191e+06	3.39959e+07	9.82489e+06	7.98016e+08	1.61568e+08	2.40125e+08	1.0725e+08	1.66838e+07	1.92178e+06	1.78238e+08	4.07581e+07	5.40082e+08	2.11071e+08
pos	552.505	6.04725	7.07189e+06	4.99929e+06	6.73223e+06	5.96304e+06	4.54917e+08	3.27296e+08	3.77911e+08	3.7667e+08	5.2724e+06	7.12298e+06	5.84638e+06	5.2805e+06	8.66239e+08	5.40314e+08	4.1004e+08	3.75946e+08
pos	603.524	6.91571	2.16938e+08	3.05719e+08	3.11862e+08	1.83506e+08	4.16541e+08	2.08167e+08	2.54416e+08	3.03841e+08	1.01536e+08	1.4133e+08	1.37171e+08	1.14696e+08	3.35997e+08	3.68927e+08	2.52235e+08	3.80015e+08
pos	398.385	8.58589	1.1629e+08	1.17042e+08	1.15276e+08	1.20394e+08	5.4658e+08	2.81324e+08	2.73317e+08	3.96888e+08	3.5993e+08	3.10451e+08	3.83444e+08	2.58741e+08	4.38326e+08	7.20887e+08	3.37984e+08	4.08352e+08
pos	603.534	3.16287	4.74704e+08	4.30015e+08	2.82253e+08	2.29274e+08	9.73202e+08	4.31912e+08	7.53041e+08	7.88451e+08	3.23655e+08	2.87867e+08	3.73476e+08	2.5004e+08	4.28657e+08	5.49178e+08	6.78821e+08	8.25823e+08
pos	605.314	2.78861	1.62638e+09	1.0632e+09	1.01357e+09	9.60696e+08	0	0	259983	0	1.11042e+09	1.13312e+09	6.63023e+08	6.91852e+08	0	0	0	0
pos	713.493	1.3042	1.0249e+08	9.68048e+07	1.17169e+08	6.00436e+07	4.80898e+08	2.47897e+08	2.85959e+08	2.97785e+08	1.17392e+08	1.54164e+08	1.47897e+08	9.53845e+07	2.01673e+08	3.30056e+08	2.25683e+08	2.49101e+08
pos	870.374	1.88167	3.97148e+08	8.00037e+07	9.16568e+06	1.16282e+06	2.11082e+07	1.2735e+06	9.79174e+08	1.17095e+08	2.87394e+08	8.82469e+07	1.07596e+07	642907	1.37408e+08	1.72701e+07	7.00456e+08	2.29065e+08
pos	717.524	1.68069	1.7847e+08	1.88375e+08	1.36376e+08	1.07998e+08	4.35705e+08	3.25511e+08	4.72604e+08	3.31351e+08	6.70203e+07	8.15527e+07	6.30165e+07	5.25753e+07	7.17818e+07	1.40659e+08	1.09908e+08	1.79766e+08
pos	337.273	3.5348	9.13763e+08	6.9674e+08	4.60109e+08	3.24545e+08	1.47922e+09	6.71773e+08	8.15654e+08	9.84693e+08	5.52657e+08	5.1843e+08	5.49568e+08	3.22365e+08	8.55561e+08	1.09019e+09	1.06063e+09	1.18897e+09
pos	318.299	1.84844	1.51572e+08	1.30755e+08	7.21527e+07	6.0661e+07	3.62391e+08	1.34197e+08	3.29936e+08	2.05727e+08	9.97037e+07	8.45076e+07	9.97092e+07	3.33125e+07	1.3242e+08	1.51168e+08	1.61223e+08	1.90003e+08
pos	465.102	0.706758	2.44815e+07	2.65924e+07	2.26053e+07	1.13441e+07	7.96451e+07	1.04832e+07	3.31235e+07	5.39717e+07	3.45903e+07	3.32192e+07	3.76141e+07	1.34909e+07	8.9935e+07	1.09097e+08	1.13535e+08	9.73597e+07
pos	903.396	1.06691	1.7998e+08	5.98829e+07	9.46191e+06	921485	2.94895e+07	5.77994e+06	7.42121e+08	1.30996e+08	1.87847e+08	9.58918e+07	1.30692e+07	1.29075e+06	1.79787e+08	3.28794e+07	4.30574e+08	1.85716e+08
pos	638.335	1.37327	5.72783e+08	6.29842e+08	5.54617e+08	4.29059e+08	9.05453e+06	6.67928e+06	5.05676e+06	6.8837e+06	4.61339e+08	7.96103e+08	3.98619e+08	3.90498e+08	3.636e+06	1.31361e+07	6.86698e+06	6.7616e+06
pos	391.283	1.33848	7.65532e+07	7.00565e+07	4.28619e+07	2.84334e+07	7.66412e+08	3.50161e+08	4.27115e+08	3.27698e+08	3.32052e+07	6.86827e+07	5.58526e+07	1.86873e+07	5.89845e+08	7.37974e+08	4.7722e+08	5.19644e+08
pos	116.071	0.901721	3.37004e+07	1.28982e+07	1.51732e+07	6.12938e+06	1.14418e+08	1.93329e+07	8.06927e+07	4.77968e+07	8.5929e+06	8.29088e+06	1.04245e+07	1.66675e+06	3.1403e+07	5.65946e+07	5.93022e+07	3.79331e+07
pos	491.428	1.43922	3.83196e+07	3.86271e+07	2.9731e+07	2.20517e+07	1.28761e+08	7.96823e+07	8.25918e+07	1.19333e+08	3.50302e+07	5.05453e+07	4.54134e+07	2.26386e+07	8.6117e+07	2.3231e+08	1.2938e+08	1.13196e+08
pos	203.179	1.20245	2.71541e+08	2.14611e+08	1.50706e+08	8.51065e+07	6.58798e+08	4.41216e+08	4.29465e+08	2.34e+08	9.41221e+07	1.92443e+08	2.00768e+08	4.05936e+07	5.40453e+08	7.36872e+08	5.3667e+08	5.39683e+08
pos	618.516	3.5348	5.39284e+08	3.65959e+08	2.32946e+08	1.89999e+08	7.75428e+08	3.63413e+08	4.43558e+08	5.91844e+08	2.14712e+08	1.80806e+08	2.13731e+08	1.63619e+08	3.21909e+08	4.32916e+08	4.55187e+08	5.46052e+08
pos	397.382	7.28733	5.87884e+08	5.29397e+08	4.73477e+08	5.42885e+08	1.51529e+09	7.59499e+08	9.76442e+08	7.68118e+08	8.63844e+08	8.36468e+08	8.32968e+08	6.57522e+08	1.10349e+09	1.08868e+09	9.13844e+08	9.25642e+08
pos	692.511	1.98118	1.90746e+08	1.46707e+08	1.19168e+08	1.09307e+08	6.13081e+08	3.43431e+08	7.80955e+08	3.84884e+08	2.30889e+08	2.71558e+08	3.5168e+08	1.5767e+08	5.97299e+08	5.91312e+08	4.83511e+08	6.03694e+08
pos	412.364	1.16831	2.51599e+08	3.08992e+08	2.51025e+08	1.44705e+08	6.31891e+08	5.34454e+08	4.53271e+08	3.02924e+08	1.16051e+08	2.64199e+08	2.19896e+08	7.73812e+07	5.83596e+08	7.77462e+08	5.46979e+08	5.63189e+08
pos	758.377	0.933885	2.01101e+07	2.06188e+07	1.27568e+07	1.82177e+07	2.24739e+08	2.10635e+07	1.28484e+08	9.86555e+07	2.67986e+07	1.10424e+08	3.38894e+07	1.8617e+07	1.08292e+08	1.7388e+08	1.90678e+08	2.72291e+08
pos	873.771	7.1851	5.0149e+08	3.43636e+08	2.8855e+08	2.0954e+08	5.38096e+08	2.41564e+08	3.18019e+08	2.07912e+08	1.07876e+08	8.87632e+07	1.34553e+08	1.30236e+08	3.40171e+08	4.31293e+08	2.95462e+08	2.57319e+08
pos	453.371	1.20245	2.56847e+08	2.71214e+08	2.20975e+08	1.37901e+08	6.88461e+08	4.03486e+08	4.69968e+08	3.47506e+08	9.45133e+07	2.50355e+08	1.70899e+08	7.24748e+07	5.55892e+08	6.33147e+08	5.75857e+08	5.07285e+08
pos	935.802	6.67571	5.26696e+08	5.8492e+08	3.60728e+08	2.45129e+08	4.25886e+08	3.70665e+08	4.19543e+08	3.96815e+08	1.4647e+08	1.11563e+08	1.23483e+08	1.56692e+08	6.00283e+08	4.63905e+08	4.73538e+08	6.45035e+08
pos	692.52	2.85754	2.68564e+08	2.25235e+08	2.05992e+08	1.92739e+08	9.44775e+08	4.16961e+08	6.79314e+08	5.82072e+08	7.54675e+07	8.18568e+07	8.0555e+07	6.93261e+07	7.45854e+07	9.35894e+07	1.18615e+08	1.36423e+08
pos	473.398	1.43922	5.54689e+07	4.45079e+07	3.1225e+07	2.29976e+07	1.2518e+08	6.93203e+07	7.46141e+07	9.32021e+07	3.93791e+07	5.59335e+07	5.32198e+07	2.38852e+07	7.82993e+07	2.16905e+08	1.20752e+08	1.08684e+08
pos	900.799	7.11881	7.49019e+08	7.52858e+08	6.57901e+08	4.71074e+08	6.54874e+08	3.76529e+08	4.57531e+08	2.84773e+08	1.61399e+08	1.70639e+08	3.70972e+08	2.61266e+08	6.54923e+08	8.96552e+08	5.67001e+08	5.80656e+08
pos	452.276	0.674637	3.09875e+07	2.92955e+07	3.92977e+07	1.26472e+07	1.34374e+08	3.2691e+07	4.64031e+07	1.11792e+08	2.99474e+07	3.22112e+07	4.50159e+07	1.96511e+07	7.83117e+07	8.15042e+07	1.15209e+08	8.16929e+07
pos	337.272	6.69929	9.2803e+08	9.37833e+08	7.99398e+08	4.69535e+08	1.08682e+09	7.48865e+08	7.55487e+08	6.43002e+08	2.89022e+08	3.28145e+08	3.33914e+08	3.02015e+08	9.99136e+08	1.1797e+09	1.00475e+09	1.20728e+09
pos	277.179	0.869154	9.75952e+07	8.71998e+07	9.63384e+07	5.42456e+07	3.349e+08	3.39913e+08	1.91755e+08	2.59677e+08	6.65169e+07	1.02526e+08	1.19419e+08	5.34088e+07	2.53919e+08	3.13517e+08	2.91583e+08	3.97006e+08
pos	597.487	0.706758	1.65911e+08	2.05078e+08	2.2045e+08	1.34527e+08	7.51227e+08	4.68742e+08	5.65235e+08	7.21801e+08	2.49155e+08	2.93923e+08	2.63628e+08	1.92499e+08	4.00244e+08	5.77768e+08	4.9905e+08	4.6465e+08
pos	371.315	1.4066	1.43466e+08	1.19283e+08	6.54137e+07	5.84163e+07	2.03603e+08	1.73673e+08	1.7297e+08	1.22796e+08	8.22106e+07	1.22313e+08	1.07709e+08	2.66149e+07	2.69354e+08	4.58848e+08	2.45132e+08	2.80328e+08
pos	792.56	2.28578	9.07896e+07	7.58289e+07	6.47088e+07	5.79866e+07	4.70399e+08	2.34599e+08	4.69681e+08	3.06138e+08	1.1036e+08	1.58502e+08	1.79007e+08	1.05089e+08	2.9908e+08	3.36723e+08	2.38382e+08	3.09194e+08
pos	844.684	6.04725	3.22826e+08	2.85089e+08	2.31276e+08	1.96287e+08	3.51079e+08	2.2287e+08	3.60838e+08	3.88519e+08	3.10549e+08	2.0956e+08	2.89173e+08	2.6839e+08	5.68489e+08	4.53939e+08	3.46643e+08	2.58844e+08
pos	296.221	0.674637	3.02421e+07	2.53693e+07	3.24644e+07	5.20268e+06	5.97054e+07	6.48717e+07	2.83783e+07	1.0592e+08	3.15828e+07	2.65934e+07	2.56762e+07	2.01451e+07	3.13273e+07	2.56833e+07	8.78302e+07	3.54171e+07
pos	472.385	1.20245	2.2482e+08	2.93734e+08	2.31698e+08	1.4428e+08	6.23419e+08	4.10167e+08	4.22375e+08	2.90495e+08	7.19545e+07	2.29098e+08	1.42117e+08	6.49566e+07	5.15914e+08	6.21134e+08	4.89149e+08	4.47491e+08
pos	551.502	7.59265	2.65343e+08	3.66124e+08	4.79697e+08	4.37423e+08	5.17793e+08	4.46787e+08	5.32897e+08	3.48107e+08	1.16996e+08	8.82237e+07	1.65042e+08	7.05501e+07	6.74183e+08	4.29661e+08	3.28338e+08	3.53237e+08
pos	602.521	1.68069	2.23378e+08	2.60507e+08	1.84848e+08	1.35676e+08	5.37903e+08	3.49413e+08	5.89851e+08	4.36759e+08	8.8888e+07	1.25935e+08	8.21326e+07	5.94026e+07	1.34479e+08	1.51927e+08	1.56151e+08	2.30157e+08
pos	487.296	0.674637	1.31315e+08	1.0552e+08	2.64965e+08	5.36399e+07	0	0	0	0	8.35956e+07	9.69268e+07	5.49791e+07	7.64928e+07	0	0	0	0
pos	615.497	1.33848	3.39054e+08	3.50419e+08	2.80086e+08	2.05833e+08	1.43444e+09	7.72736e+08	1.22757e+09	1.08884e+09	4.05829e+08	6.18258e+08	5.43077e+08	3.20454e+08	8.51799e+08	1.01027e+09	9.00852e+08	1.07573e+09
pos	383.366	2.62103	3.99291e+08	2.1924e+08	2.22674e+08	1.65843e+08	6.54256e+08	3.01074e+08	3.11609e+08	2.98067e+08	2.42321e+08	2.44883e+08	2.46171e+08	1.31821e+08	2.17219e+08	3.50386e+08	4.00667e+08	3.72542e+08
pos	854.73	7.05116	4.45814e+08	4.84311e+08	4.07045e+08	2.75173e+08	5.98298e+08	4.1526e+08	5.45814e+08	3.32488e+08	2.12094e+08	2.4809e+08	2.84757e+08	1.97967e+08	4.68815e+08	6.08099e+08	4.57495e+08	3.97242e+08
pos	575.502	0.706758	8.26581e+08	5.68028e+08	6.89548e+08	5.75492e+08	1.98823e+09	1.14747e+09	2.67373e+09	1.83097e+09	6.87529e+08	7.86144e+08	9.0943e+08	5.36328e+08	1.37188e+09	2.08213e+09	1.69522e+09	1.65713e+09
pos	697.479	1.37327	1.43146e+08	1.70533e+08	1.84769e+08	1.18285e+08	5.32285e+08	3.61526e+08	4.141e+08	3.78481e+08	1.80641e+08	2.38075e+08	2.244e+08	1.59941e+08	2.58084e+08	4.41695e+08	3.56925e+08	3.81322e+08
pos	409.382	8.40877	5.35397e+08	4.89599e+08	5.39693e+08	4.1106e+08	1.10232e+09	5.61674e+08	8.60084e+08	5.66499e+08	7.12043e+08	8.17059e+08	8.98775e+08	5.78124e+08	1.36796e+09	1.58906e+09	1.17379e+09	1.0821e+09
pos	695.463	0.674637	1.14058e+08	1.2551e+08	1.57225e+08	8.17045e+07	4.93144e+08	3.19477e+08	3.08486e+08	4.02128e+08	1.65874e+08	1.70205e+08	1.70347e+08	1.2215e+08	2.49673e+08	3.55219e+08	3.0355e+08	2.78864e+08
pos	192.182	1.23486	1.8455e+08	1.26707e+08	9.16166e+07	5.12597e+07	4.51571e+08	2.71378e+08	2.94808e+08	1.51613e+08	5.75946e+07	1.10512e+08	1.13098e+08	2.3862e+07	3.59605e+08	4.18403e+08	3.6958e+08	3.27109e+08
pos	267.122	0.771402	9.06482e+07	8.6096e+07	7.70882e+07	4.63394e+07	6.27847e+08	3.86364e+08	2.98609e+08	3.32945e+08	6.33681e+07	8.42975e+07	9.49525e+07	3.70873e+07	5.04538e+08	6.96929e+08	4.64645e+08	6.27163e+08
pos	634.537	3.5348	6.05295e+08	4.4285e+08	2.72176e+08	2.50911e+08	8.89357e+08	4.03299e+08	5.02842e+08	7.50954e+08	2.8277e+08	2.64178e+08	2.58296e+08	2.06867e+08	4.11623e+08	5.80981e+08	5.96805e+08	6.14373e+08
pos	886.791	7.69837	3.88792e+08	4.17738e+08	3.60175e+08	3.54774e+08	4.19312e+08	2.52502e+08	2.73659e+08	1.9627e+08	1.08261e+08	7.71829e+07	2.11648e+08	1.29877e+08	4.93567e+08	4.86142e+08	3.09355e+08	3.92344e+08
pos	696.518	3.75255	2.17703e+08	1.39781e+08	1.05923e+08	9.59066e+07	7.88071e+08	7.63608e+07	1.86772e+08	1.69162e+08	9.29484e+07	8.60381e+07	2.69439e+08	4.03477e+07	2.25827e+08	1.84627e+08	2.18949e+08	5.15894e+08
pos	637.558	1.68069	2.06869e+08	1.93588e+08	1.46521e+08	1.302e+08	6.04019e+08	3.77364e+08	5.97019e+08	5.08377e+08	8.12273e+07	9.64126e+07	9.84567e+07	6.32914e+07	1.62665e+08	2.18955e+08	1.99842e+08	3.24303e+08
pos	174.076	0.645771	9.94593e+07	2.54912e+07	5.01075e+07	9.94643e+06	7.08967e+07	5.35242e+07	3.2357e+07	1.10846e+08	4.37794e+07	5.29349e+07	3.15301e+07	5.29463e+06	9.02757e+06	1.50015e+07	2.66791e+07	1.80981e+07
pos	887.401	1.91537	2.6856e+08	5.15369e+07	6.76031e+06	298533	1.57874e+07	227184	6.90271e+08	6.8086e+07	1.90895e+08	5.22512e+07	9.22905e+06	474182	1.01075e+08	1.57153e+07	4.68103e+08	1.53844e+08
pos	608.567	7.41087	2.08749e+07	1.65795e+07	3.60441e+07	1.56165e+07	7.08026e+08	6.83909e+08	4.83642e+08	4.46539e+08	3.27031e+06	3.11717e+06	6.24755e+06	2.2416e+06	5.67848e+08	6.08382e+08	8.38621e+08	4.24434e+08
pos	381.296	2.31928	585669	299028	23668.9	14820.2	6.91377e+06	9.34722e+06	1.11552e+07	3.39945e+07	322935	473928	29485.9	33608.2	7.09138e+07	6.41766e+07	1.091e+07	2.01913e+07
pos	423.397	8.42093	7.2037e+07	6.30685e+07	1.13478e+08	5.12525e+07	2.43984e+08	1.16952e+08	2.11272e+08	9.96451e+07	2.47467e+08	2.40472e+08	2.16307e+08	1.28515e+08	5.27998e+08	5.88603e+08	3.99816e+08	4.42678e+08
pos	391.335	1.20245	1.65022e+08	1.7998e+08	1.49162e+08	9.34697e+07	4.55401e+08	2.74152e+08	3.02997e+08	1.93387e+08	7.00138e+07	1.58397e+08	1.28341e+08	4.55186e+07	3.58775e+08	4.57658e+08	3.56284e+08	3.58622e+08
pos	636.554	4.08718	4.69919e+08	3.18761e+08	2.5563e+08	1.89935e+08	4.60473e+08	2.35782e+08	2.80997e+08	3.84108e+08	1.33864e+08	1.15376e+08	1.43961e+08	1.25502e+08	2.81371e+08	3.43872e+08	3.43643e+08	4.56508e+08
pos	228.086	0.771402	2.6799e+07	1.33416e+07	1.96989e+07	7.54045e+06	3.41078e+07	253666	1.25791e+07	1.6122e+07	3.31089e+06	2.80406e+06	3.93601e+06	2.36309e+06	1.21247e+06	3.80862e+06	4.96357e+06	3.65722e+06
pos	433.234	0.674637	3.1591e+07	2.99295e+07	4.08559e+07	1.06617e+07	1.62234e+08	3.14532e+07	5.41095e+07	1.48144e+08	2.28281e+07	2.284e+07	2.98087e+07	1.55641e+07	5.51703e+07	5.87935e+07	8.29353e+07	5.20116e+07
pos	618.516	1.43922	1.6884e+08	1.93081e+08	1.32024e+08	1.07191e+08	5.90818e+08	3.35734e+08	5.6203e+08	5.01656e+08	1.73925e+08	2.59668e+08	2.33146e+08	1.38333e+08	3.36858e+08	4.60588e+08	4.25241e+08	5.27145e+08
pos	579.532	8.12177	1.77625e+08	1.8629e+08	3.66278e+08	1.23751e+08	6.90502e+08	5.80048e+08	6.47278e+08	3.41142e+08	5.4828e+07	2.9241e+07	6.01195e+07	3.23152e+07	8.17983e+08	9.99517e+08	6.25879e+08	4.93496e+08
pos	621.308	1.3042	5.18196e+08	6.20492e+08	5.42183e+08	3.92729e+08	2.49567e+08	1.684e+08	2.03289e+08	1.60648e+08	4.37167e+08	7.13419e+08	3.71297e+08	3.28618e+08	1.51462e+08	2.20308e+08	1.99146e+08	2.47928e+08
pos	165.091	3.74158	3.17095e+08	2.31018e+08	1.31028e+08	1.34229e+08	5.09057e+08	2.71527e+08	3.40628e+08	3.34148e+08	1.95919e+08	1.72835e+08	1.93179e+08	7.97049e+07	3.16232e+08	3.75912e+08	4.44339e+08	5.2245e+08
pos	178.187	12.4703	2.13033e+09	2.11711e+09	1.98761e+09	1.80505e+09	2.80362e+09	2.5899e+09	2.44844e+09	2.54627e+09	2.16821e+09	1.98812e+09	1.81943e+09	1.62771e+09	3.18868e+09	3.11346e+09	2.94353e+09	2.78929e+09
pos	577.508	2.01375	2.1454e+08	1.75026e+08	1.25509e+08	1.13012e+08	7.21399e+08	3.16088e+08	8.81616e+08	4.94426e+08	3.36306e+08	3.3163e+08	3.68527e+08	1.67018e+08	6.45547e+08	5.97116e+08	4.96401e+08	7.9695e+08
pos	613.481	1.91537	2.85616e+08	2.75519e+08	2.20217e+08	1.73569e+08	1.25706e+09	7.53379e+08	1.20875e+09	9.97165e+08	3.63043e+08	4.96107e+08	4.58034e+08	2.48903e+08	6.60603e+08	7.50626e+08	6.37838e+08	8.14417e+08
pos	337.273	0.674637	3.60114e+08	3.59703e+08	2.88493e+08	1.76263e+08	1.45047e+09	7.66938e+08	1.13929e+09	9.59206e+08	3.48434e+08	5.01848e+08	5.43881e+08	1.92501e+08	9.12812e+08	1.28398e+09	1.14201e+09	1.34263e+09
pos	344.133	0.645771	2.51352e+06	1.76006e+06	2.98995e+06	437958	9.19203e+06	1.14009e+06	3.37294e+06	6.84986e+06	876999	1.74871e+06	1.02322e+06	449046	367337	2.80125e+06	2.09929e+06	224986
pos	282.221	1.06691	5.25026e+07	4.87678e+07	2.65249e+07	1.95494e+07	8.0734e+07	4.58615e+07	6.1936e+07	3.14055e+07	4.11703e+07	5.78476e+07	6.81909e+07	2.48278e+07	1.64421e+08	2.63954e+08	1.8601e+08	2.44376e+08
pos	610.536	1.81429	1.43593e+09	1.57447e+09	1.32138e+08	4.79012e+08	2.01546e+09	6.03027e+08	2.93039e+08	2.19419e+09	1.1141e+09	2.30482e+09	3.35762e+09	1.70032e+09	6.9384e+08	1.33877e+09	4.1583e+08	2.576e+08
pos	633.527	1.33848	1.69427e+08	1.83017e+08	1.31978e+08	1.11775e+08	6.8763e+08	3.57567e+08	5.56841e+08	4.74111e+08	1.98274e+08	3.43704e+08	2.90386e+08	1.70793e+08	4.51496e+08	5.95306e+08	4.78528e+08	5.28842e+08
pos	239.236	1.50733	1.32311e+06	985385	672350	417913	2.6489e+08	2.757e+08	2.59495e+08	1.11902e+08	1.56905e+06	1.46421e+06	2.32742e+06	365449	3.31053e+08	5.46816e+08	2.78355e+08	4.41813e+08

## Sheet: Suplemental Table 3
Supplemental Table 3. Untargeted polar metabolites analysed in leaves of grapevine cv. 'Loureiro' infected with flavescence dorée (FD)and respective controls (H)
			Green								Mature
Voltage	MZ	Time	H1	H2	H3	H4	FD1	FD2	FD3	FD4	H1	H2	H3	H4	FD1	FD2	FD3	FD4
neg	167.013	0.955966	5.20703e+09	5.18011e+09	5.08707e+09	4.95509e+09	4.40529e+09	4.55029e+09	4.84529e+09	4.78667e+09	5.10727e+09	5.24509e+09	5.07436e+09	5.36547e+09	5.13906e+09	5.2384e+09	5.21478e+09	4.93736e+09
neg	479.082	9.69051	1.28584e+09	1.01155e+09	7.4835e+08	1.40554e+09	1.44977e+09	1.62712e+09	1.47342e+09	1.31618e+09	1.05072e+09	7.06737e+08	1.36589e+09	1.42619e+09	8.00394e+08	8.54509e+08	7.71889e+08	1.32719e+09
neg	151.035	0.955966	9.3447e+08	9.22393e+08	6.96137e+08	9.96901e+08	7.05643e+08	7.87353e+08	7.94213e+08	7.35071e+08	1.20689e+09	1.02169e+09	1.49673e+09	1.44146e+09	6.65345e+08	7.1607e+08	6.83657e+08	8.46593e+08
neg	381.079	1.18687	7.36023e+08	5.88468e+08	4.28909e+08	7.70067e+08	7.46283e+08	7.62797e+08	7.25615e+08	6.3881e+08	3.10818e+08	1.96333e+08	3.87416e+08	4.23626e+08	2.90939e+08	3.00055e+08	2.81518e+08	5.16311e+08
neg	148.06	1.18687	1.46374e+09	1.26834e+09	1.02306e+09	1.50844e+09	8.985e+08	1.02258e+09	1.01618e+09	9.57387e+08	5.23896e+08	4.09552e+08	6.68186e+08	6.84308e+08	4.42163e+08	4.56215e+08	4.42909e+08	6.41801e+08
neg	122.547	0.953608	3.1633e+09	3.14094e+09	3.26722e+09	3.11141e+09	2.55535e+09	2.83963e+09	3.11452e+09	3.08755e+09	3.50503e+09	3.61605e+09	3.56412e+09	3.39835e+09	3.35919e+09	3.33114e+09	3.42868e+09	3.26961e+09
neg	298.274	12.3203	5.47555e+08	4.01693e+08	2.86893e+08	5.85772e+08	8.40252e+08	7.43151e+08	7.2541e+08	6.91858e+08	1.05448e+07	7.23775e+06	1.4009e+07	1.32258e+07	1.45506e+07	1.51379e+07	1.44111e+07	2.23948e+07
neg	533.155	1.18673	4.81823e+08	4.51631e+08	4.1676e+08	4.50085e+08	4.16921e+08	4.89295e+08	4.54049e+08	4.61997e+08	4.40506e+08	3.9295e+08	4.98405e+08	5.4226e+08	4.5446e+08	4.82301e+08	4.65182e+08	5.0914e+08
neg	167.013	10.4329	8.25902e+09	8.05153e+09	8.28085e+09	7.7285e+09	7.51295e+09	6.91611e+09	7.11707e+09	7.19054e+09	6.95286e+09	7.06003e+09	6.86872e+09	6.76569e+09	6.91684e+09	7.11398e+09	6.97192e+09	6733531302
neg	362.097	1.1684	6.95618e+08	6.56255e+08	6.1988e+08	6.60534e+08	6.13202e+08	7.01709e+08	6.57193e+08	6.7116e+08	6.58713e+08	6.08323e+08	7.11038e+08	7.6406e+08	6.14313e+08	6.42032e+08	6.48342e+08	6.90333e+08
neg	167.013	9.14738	7.94912e+09	7.52352e+09	7.80125e+09	7.40888e+09	6.94334e+09	6.57118e+09	6.88779e+09	6.81947e+09	6.66196e+09	6.91659e+09	6407597526	6.43448e+09	6.73217e+09	6.74579e+09	6.79843e+09	6.30002e+09
neg	167.013	5.32663	7.07299e+09	6.88018e+09	7.12094e+09	6.453e+09	5.64926e+09	5.82686e+09	6.26292e+09	6.35246e+09	6.15017e+09	6.26661e+09	5.86836e+09	6.24098e+09	6.76311e+09	6.66027e+09	6.83853e+09	6.23054e+09
neg	465.103	9.35218	2.89632e+08	2.38684e+08	1.80904e+08	3.11141e+08	3.79575e+08	4.11443e+08	3.95405e+08	3.50226e+08	3.61927e+08	2.63765e+08	4.51779e+08	4.71035e+08	3.86762e+08	4.16091e+08	3.73666e+08	6.03308e+08
neg	256.3	16.1029	6.99552e+07	5.25077e+07	3.59945e+07	6.40895e+07	1.21402e+08	1.06875e+08	5.55355e+08	1.16836e+08	1.29596e+08	1.23161e+08	2.11139e+08	2.35705e+08	3.07149e+07	3.26622e+07	4.27905e+07	5.48667e+07
neg	704.213	1.18673	2.84731e+08	2.64892e+08	2.35442e+08	2.74501e+08	2.3743e+08	2.74875e+08	2.39847e+08	2.65556e+08	2.49957e+08	2.09861e+08	2.81966e+08	3.09808e+08	2.59132e+08	2.62006e+08	2.61445e+08	2.963e+08
neg	208.039	0.955966	1.36572e+09	1.35272e+09	1.36956e+09	1.30664e+09	1.11196e+09	1.17177e+09	1.26951e+09	1.27435e+09	1.359e+09	1.39845e+09	1.34745e+09	1.39248e+09	1.3852e+09	1.39628e+09	1.38182e+09	1.31456e+09
neg	280.993	0.986461	2.25784e+08	2.09401e+08	1.43679e+08	2.48281e+08	1.85834e+08	1.94731e+08	2.04714e+08	1.82557e+08	2.99718e+08	2.24023e+08	3.87796e+08	3.69439e+08	1.36187e+08	1.4248e+08	1.38088e+08	2.08321e+08
neg	281.07	1.1684	3.55553e+08	3.47893e+08	3.63853e+08	3.40008e+08	3.6071e+08	4.16424e+08	3.86839e+08	3.94102e+08	3.96061e+08	3.84295e+08	4.15994e+08	4.50082e+08	4.20422e+08	4.49167e+08	4.40142e+08	4.51739e+08
neg	300.044	9.69051	7.04027e+08	6.40305e+08	5.9098e+08	6.91149e+08	7.13542e+08	7.47924e+08	7.18222e+08	6.9955e+08	5.97883e+08	5.04229e+08	6.53525e+08	6.46713e+08	5.34541e+08	5.89945e+08	5.54335e+08	6.24255e+08
neg	213.018	0.953608	1.08648e+09	1.10268e+09	1.11131e+09	1.06217e+09	8.94493e+08	9.75447e+08	1.06491e+09	1.03163e+09	1.27103e+09	1.28965e+09	1.29524e+09	1.25223e+09	1.1858e+09	1.16766e+09	1.19992e+09	1.18039e+09
neg	498.055	9.70539	4.03915e+08	3.18507e+08	2.6643e+08	4.067e+08	4.12439e+08	4.40121e+08	4.27093e+08	4.04129e+08	3.24688e+08	2.2393e+08	3.88666e+08	3.91878e+08	2.56061e+08	2.79485e+08	2.49012e+08	3.57613e+08
neg	371.102	1.15459	2.14844e+08	2.12838e+08	2.21736e+08	2.03411e+08	2.33495e+08	2.78683e+08	2.51872e+08	2.62475e+08	2.43872e+08	2.34617e+08	2.64184e+08	2.94536e+08	3.16315e+08	3.40678e+08	3.20337e+08	3.18482e+08
neg	149.008	1.31527	1.56274e+10	1.5859e+10	1.72941e+10	1.45481e+10	1.39693e+10	1.53646e+10	1.55526e+10	1.46299e+10	1.04251e+10	9.46961e+09	9.5021e+09	1.03625e+10	1.17645e+10	1.09352e+10	1.12401e+10	1.20927e+10
neg	179.055	1.21132	8.03239e+09	7.89134e+09	8.78367e+09	7.9828e+09	7.10738e+09	8.4349e+09	8.00561e+09	7.84653e+09	1.00002e+10	8.78928e+09	9.10003e+09	8.86097e+09	9.98878e+09	8.42624e+09	8.37753e+09	9.38756e+09
neg	191.019	1.30815	1.82347e+09	1.8119e+09	1.95582e+09	1.66972e+09	1.96282e+09	2.83712e+09	2.46436e+09	2.3468e+09	2.98414e+09	2.42762e+09	2.50811e+09	2.41718e+09	3.9097e+09	3.28563e+09	3.24561e+09	3.96521e+09
neg	133.013	1.34049	3.42189e+08	3.62045e+08	3.32763e+08	2.86008e+08	4.78784e+08	5.50859e+08	4.9171e+08	5.42299e+08	1.85531e+09	1.69852e+09	1.59384e+09	1.55804e+09	2.47264e+09	2.05766e+09	2.08142e+09	2.45113e+09
neg	225.061	1.21132	5.13617e+09	5.02927e+09	5.80532e+09	5.18114e+09	4.97116e+09	5.76522e+09	5.60627e+09	5.37382e+09	6.57838e+09	5.93111e+09	5.9165e+09	6.05633e+09	6.55711e+09	5.24408e+09	5.40486e+09	6.19123e+09
neg	195.05	1.21132	9.22131e+08	8.72965e+08	9.76072e+08	9.30386e+08	9.96339e+08	1.18456e+09	1.1009e+09	1.11242e+09	8.74553e+08	7.78185e+08	7.18378e+08	7.69586e+08	1.00647e+09	8.62531e+08	7.70874e+08	8.22159e+08
neg	387.115	1.17888	1.46512e+09	1.49916e+09	1.68387e+09	1.52839e+09	1.21105e+09	1.37439e+09	1.47782e+09	1.30462e+09	2.10183e+09	1.87202e+09	1.89196e+09	1.96508e+09	1.57747e+09	1.35182e+09	1.40325e+09	1.55555e+09
neg	289.072	7.31813	9.90172e+08	1.15266e+09	8.10862e+08	6.99984e+08	1.16441e+09	1.24332e+09	2.32597e+09	1.09062e+09	1.11043e+09	8.2881e+08	5.00296e+08	1.08069e+09	6.10083e+08	6.08128e+08	1.14696e+09	5.4767e+08
neg	463.089	9.32893	5.82471e+08	5.75554e+08	5.90809e+08	6.69142e+08	2.30709e+08	2.7517e+08	2.14278e+08	2.60061e+08	9.95181e+08	9.81395e+08	8.65059e+08	8.39816e+08	4.39495e+08	3.61771e+08	2.10773e+08	3.17157e+08
neg	277.033	1.50413	6.81212e+08	6.62536e+08	7.39781e+08	6.72706e+08	4.8293e+08	6.35931e+08	5.89479e+08	5.8144e+08	1.31844e+09	9.7446e+08	1.08039e+09	1.00477e+09	1.27707e+09	1.04201e+09	1.02382e+09	1.19794e+09
neg	447.094	10.0541	3.14882e+08	2.89691e+08	3.15714e+08	3.54776e+08	1.4505e+08	1.65186e+08	1.22384e+08	1.57279e+08	6.12211e+08	6.7223e+08	5.48844e+08	4.91379e+08	1.54609e+08	1.28134e+08	7.1942e+07	1.09668e+08
neg	683.226	1.21132	3.57057e+08	3.9714e+08	4.35533e+08	3.68459e+08	2.65061e+08	3.21508e+08	3.66321e+08	3.05405e+08	5.11898e+08	4.33387e+08	4.22053e+08	4.80401e+08	3.91812e+08	3.23399e+08	3.34249e+08	3.96232e+08
neg	439.086	1.30815	5.24252e+08	5.13512e+08	6.01459e+08	4.99508e+08	2.98791e+08	4.3434e+08	3.78708e+08	3.93953e+08	9.256e+08	6.32306e+08	7.16475e+08	6.56069e+08	8.49368e+08	7.09332e+08	6.96997e+08	8.19392e+08
neg	267.066	15.4023	5.97224e+08	5.62271e+08	6.29776e+08	6.30682e+08	5.37272e+08	5.25226e+08	5.39892e+08	5.92351e+08	6.04241e+08	5.78915e+08	5.73212e+08	5.35556e+08	5.94318e+08	6.67266e+08	5.84908e+08	6.24089e+08
neg	341.109	1.17888	4.52196e+08	4.60415e+08	5.1584e+08	4.6649e+08	3.46746e+08	4.09682e+08	4.16489e+08	3.87116e+08	5.84003e+08	5.089e+08	5.25341e+08	5.49958e+08	4.47559e+08	4.21157e+08	4.23162e+08	4.60462e+08
neg	161.044	1.21132	1.21733e+09	1.25631e+09	1.36627e+09	1.25949e+09	9.35644e+08	1.10464e+09	1.0428e+09	1.04921e+09	1.39424e+09	1.28287e+09	1.34193e+09	1.3136e+09	1.41658e+09	1.30166e+09	1.32182e+09	1.44178e+09
neg	135.029	1.24361	1.45721e+08	1.44285e+08	1.68245e+08	1.519e+08	1.54625e+08	1.89792e+08	1.77208e+08	1.74756e+08	4.59124e+07	5.08154e+07	4.33557e+07	4.78989e+07	3.25544e+07	2.49469e+07	2.62637e+07	2.98143e+07
neg	441.083	9.05692	1.06164e+08	1.19526e+08	8.874e+07	8.23134e+07	1.57232e+08	1.14979e+08	1.62028e+08	1.09005e+08	3.17545e+08	1.5918e+08	8.5736e+07	2.47185e+08	9.2722e+07	6.941e+07	1.888e+08	8.37371e+07
neg	420.251	18.6668	5.60674e+08	4.70781e+08	4.20673e+08	4.12631e+08	4.67592e+08	3.56587e+08	3.58221e+08	3.53443e+08	5.78303e+08	4.68411e+08	4.15583e+08	3.7223e+08	5.57486e+08	4.92615e+08	5.79555e+08	4.69906e+08
neg	289.072	6.04263	9.2026e+08	1.06581e+09	7.645e+08	6.68955e+08	1.24902e+09	1.18609e+09	2.30838e+09	1.12619e+09	1.16019e+09	9.49166e+08	5.50909e+08	1.12029e+09	7.09225e+08	6.62225e+08	1.17873e+09	6.37191e+08
neg	579.151	7.31813	3.16403e+07	4.66856e+07	1.81543e+07	1.34005e+07	5.39951e+07	4.99749e+07	2.08474e+08	3.86742e+07	4.97063e+07	3.02433e+07	9.37918e+06	4.6931e+07	1.31045e+07	1.24209e+07	5.04824e+07	8.82151e+06
neg	150.011	1.31527	7.17822e+08	7.31256e+08	8.00141e+08	6.67439e+08	6.42781e+08	7.00021e+08	7.11693e+08	6.66636e+08	4.71443e+08	4.37256e+08	4.34347e+08	4.66059e+08	5.42598e+08	5.04844e+08	5.15064e+08	5.56312e+08
neg	179.055	2.69845	4.69966e+09	5.0032e+09	5.2215e+09	4.78546e+09	4.29565e+09	5.50774e+09	4.67101e+09	5.25885e+09	6.11525e+09	5.44673e+09	5.43348e+09	5.00635e+09	6.19176e+09	5.31664e+09	4.96685e+09	5.82849e+09
neg	477.068	9.47124	3.26641e+08	3.4059e+08	3.2216e+08	3.45352e+08	1.67176e+08	1.88334e+08	1.49835e+08	1.83422e+08	2.9655e+08	3.21353e+08	2.33653e+08	2.62468e+08	1.86892e+08	1.53836e+08	9.06526e+07	1.40593e+08
neg	359.12	1.21132	1.77027e+08	1.73005e+08	1.92682e+08	1.79861e+08	1.8556e+08	2.02847e+08	2.06567e+08	2.03571e+08	2.35993e+08	2.06109e+08	2.07968e+08	2.14e+08	2.22889e+08	1.87142e+08	2.02072e+08	2.11423e+08
neg	215.032	1.56975	3.58823e+08	3.49754e+08	3.84283e+08	3.57563e+08	4.42568e+08	5.21377e+08	4.4553e+08	4.65899e+08	4.49713e+08	3.68346e+08	3.86517e+08	3.75828e+08	3.43421e+08	2.92557e+08	2.90959e+08	3.61312e+08
neg	311.062	1.30783	3.70475e+08	3.51403e+08	4.23361e+08	3.69521e+08	2.74983e+08	3.45386e+08	3.08262e+08	3.20183e+08	2.30287e+08	1.76797e+08	1.94832e+08	1.78172e+08	2.22785e+08	1.91709e+08	1.90504e+08	2.19478e+08
neg	165.039	1.24361	1.53172e+08	1.51436e+08	1.66676e+08	1.5306e+08	1.41081e+08	1.57469e+08	1.49498e+08	1.46876e+08	3.15617e+08	2.85442e+08	2.8357e+08	2.95467e+08	2.28254e+08	1.91313e+08	1.83176e+08	2.13962e+08
neg	180.058	1.21132	5.2627e+08	5.30901e+08	5.80345e+08	5.3258e+08	4.73514e+08	5.57882e+08	5.2868e+08	5.15906e+08	6.69879e+08	5.86786e+08	5.98774e+08	5.94935e+08	6.70479e+08	5.59538e+08	5.61973e+08	6.20508e+08
neg	491.126	1.30815	3.32085e+08	3.56086e+08	3.82395e+08	3.30947e+08	2.85777e+08	3.03835e+08	3.25677e+08	2.93487e+08	2.5699e+08	2.49319e+08	2.40311e+08	2.7051e+08	2.32393e+08	2.11857e+08	2.25344e+08	2.33989e+08
neg	192.022	1.30815	1.20023e+08	1.17777e+08	1.29729e+08	1.10334e+08	1.29999e+08	1.90227e+08	1.57733e+08	1.55057e+08	1.97677e+08	1.61579e+08	1.61645e+08	1.61444e+08	2.6264e+08	2.18493e+08	2.13941e+08	2.59089e+08
neg	225.061	2.66346	3.44928e+09	3.64999e+09	3.95075e+09	3.51566e+09	3.23763e+09	3.99061e+09	3.50257e+09	3.8485e+09	4.509e+09	4.10173e+09	4.0323e+09	3.84613e+09	4.55003e+09	3.76277e+09	3.67262e+09	4.3347e+09
neg	317.055	1.53685	2.08015e+08	2.08913e+08	2.1868e+08	1.92293e+08	1.23138e+08	1.6757e+08	1.40784e+08	1.53275e+08	1.38292e+08	1.06748e+08	1.11263e+08	1.01513e+08	4.6872e+07	4.03623e+07	4.06057e+07	4.8803e+07
neg	388.118	1.17888	2.09265e+08	2.15154e+08	2.52904e+08	2.238e+08	1.75303e+08	2.0505e+08	2.11625e+08	1.85776e+08	3.17258e+08	2.70962e+08	2.73601e+08	2.84734e+08	2.33178e+08	1.92787e+08	2.02024e+08	2.25073e+08
neg	194.946	1.50413	8.00155e+07	7.62752e+07	8.22045e+07	7.75496e+07	3.86808e+07	6.64262e+07	4.98889e+07	5.75202e+07	1.72083e+08	1.22983e+08	1.39379e+08	1.2227e+08	2.06894e+08	1.56539e+08	1.56594e+08	1.90355e+08
neg	143.034	1.21132	4.87991e+08	4.787e+08	4.95965e+08	4.82997e+08	3.71679e+08	4.34248e+08	3.88576e+08	4.03233e+08	5.40935e+08	4.87143e+08	5.01166e+08	4.72636e+08	5.51189e+08	4.9944e+08	5.03116e+08	5.31096e+08
neg	226.065	1.21132	4.04289e+08	3.91029e+08	4.48197e+08	4.02493e+08	3.88941e+08	4.48093e+08	4.28243e+08	4.15492e+08	5.21584e+08	4.79304e+08	4.56978e+08	4.62647e+08	5.1166e+08	4.15051e+08	4.23426e+08	4.85469e+08
neg	209.03	1.27586	6.41879e+07	6.39798e+07	7.00693e+07	5.74858e+07	2.71217e+07	4.07103e+07	3.94436e+07	3.25158e+07	1.145e+08	9.58679e+07	9.613e+07	9.9542e+07	8.95692e+07	7.47097e+07	7.92881e+07	9.66375e+07
neg	315.094	1.24361	4.95015e+07	4.28151e+07	5.83052e+07	5.25254e+07	6.06868e+07	7.02213e+07	6.08935e+07	6.1563e+07	1.58882e+07	1.6479e+07	1.15937e+07	1.45723e+07	9.02865e+06	6.78894e+06	4.81652e+06	7.59687e+06
neg	464.091	9.32893	1.36759e+08	1.34978e+08	1.37809e+08	1.55442e+08	5.40746e+07	6.35199e+07	4.93931e+07	6.13049e+07	2.34261e+08	2.29635e+08	2.01009e+08	1.94763e+08	1.03379e+08	8.38019e+07	4.9801e+07	7.36233e+07
neg	179.055	4.47651	2.12623e+09	2.17565e+09	2.50278e+09	2.27819e+09	1.92205e+09	2.75056e+09	2.27824e+09	2.73246e+09	2786760036	2.47697e+09	2.48327e+09	2.32659e+09	2.8187e+09	2.55455e+09	2.36103e+09	2.7389e+09
neg	290.075	7.35262	1.54652e+08	1.83558e+08	1.29542e+08	1.1118e+08	1.82808e+08	1.96528e+08	3.66965e+08	1.70174e+08	1.71886e+08	1.30108e+08	7.78542e+07	1.69103e+08	9.36366e+07	9.52786e+07	1.78769e+08	8.7209e+07
neg	333.06	1.50413	2.04394e+08	2.04881e+08	2.18568e+08	1.89721e+08	9.92563e+07	1.35306e+08	1.26148e+08	1.15692e+08	2.60307e+08	2.02464e+08	2.22859e+08	2.01937e+08	1.69202e+08	1.49322e+08	1.4517e+08	1.61935e+08
neg	311.041	5.0716	2.11918e+08	2.26448e+08	2.27639e+08	2.2617e+08	1.57585e+08	1.99946e+08	1.60627e+08	2.09948e+08	7.91426e+08	6.9205e+08	6.81296e+08	6.34176e+08	8.50372e+08	7.26576e+08	6.46796e+08	6.94969e+08
neg	295.067	1.27586	4.41016e+07	3.78072e+07	4.66391e+07	4.04322e+07	6.79163e+07	8.4146e+07	7.31058e+07	7.90768e+07	1.01531e+08	7.98287e+07	9.74797e+07	8.19511e+07	1.49417e+08	1.23643e+08	1.33664e+08	1.6133e+08
neg	196.053	1.21132	5.86228e+07	5.64411e+07	6.12911e+07	5.61741e+07	6.14363e+07	7.17187e+07	6.84619e+07	6.75586e+07	5.68397e+07	4.77604e+07	4.66012e+07	4.68908e+07	6.58405e+07	5.27941e+07	4.50133e+07	5.06146e+07
neg	684.229	1.21132	9.92228e+07	1.0572e+08	1.17269e+08	9.6111e+07	7.6e+07	7.84261e+07	1.04485e+08	8.16993e+07	1.38632e+08	1.1719e+08	1.24528e+08	1.30993e+08	1.01594e+08	8.78717e+07	8.88052e+07	1.06474e+08
neg	179.055	5.93841	1.68675e+09	1.76488e+09	2.03959e+09	1.93454e+09	1.57626e+09	2.20132e+09	1.92509e+09	2.35573e+09	2.16408e+09	2.02854e+09	2.00901e+09	1.94169e+09	2.16783e+09	2.09654e+09	1.9824e+09	2.21704e+09
neg	223.046	1.27586	2.02054e+08	2.07274e+08	2.17579e+08	1.88118e+08	1.38371e+08	1.84775e+08	1.7721e+08	1.57912e+08	2.89615e+08	2.42794e+08	2.49191e+08	2.44926e+08	2.43878e+08	2.10886e+08	2.20328e+08	2.54482e+08
neg	225.061	4.47651	1.76858e+09	1.82043e+09	2.11536e+09	1.89429e+09	1.52114e+09	2.11449e+09	1.78138e+09	2.10278e+09	2.25093e+09	2.01551e+09	2.02669e+09	1.92193e+09	2.29456e+09	2.04412e+09	1.95938e+09	2.25514e+09
neg	448.097	10.0541	7.25312e+07	6.66168e+07	7.37318e+07	8.29398e+07	3.30357e+07	3.77467e+07	2.76854e+07	3.59525e+07	1.41847e+08	1.56966e+08	1.25813e+08	1.14491e+08	3.53009e+07	2.8789e+07	1.62447e+07	2.47509e+07
neg	179.055	7.42183	1.50021e+09	1.57455e+09	1.82147e+09	1.76637e+09	1.35732e+09	1.93173e+09	1.70287e+09	2.07295e+09	1.91136e+09	1.83145e+09	1.85797e+09	1.77939e+09	1.87838e+09	1.92869e+09	1.76587e+09	1.95914e+09
neg	119.034	1.17888	2.46169e+08	2.43916e+08	2.60727e+08	2.45365e+08	2.26524e+08	2.65946e+08	2.52832e+08	2.4409e+08	2.88282e+08	2.6179e+08	2.74657e+08	2.72017e+08	2.95839e+08	2.58064e+08	2.56435e+08	2.82343e+08
neg	537.063	1.50413	6.64934e+07	7.08709e+07	7.57643e+07	5.93057e+07	2.95083e+07	4.44373e+07	3.63426e+07	4.02075e+07	1.17514e+08	8.06562e+07	8.916e+07	7.55426e+07	1.15905e+08	8.79046e+07	8.57544e+07	1.06242e+08
neg	295.046	6.62659	7.37676e+07	7.75578e+07	6.99776e+07	7.44987e+07	5.84322e+07	6.26857e+07	4.50752e+07	7.49232e+07	3.19074e+08	3.38426e+08	2.99195e+08	2.9014e+08	4.14313e+08	2.49685e+08	1.94221e+08	2.0205e+08
neg	537.168	1.27586	7.012e+07	6.20019e+07	7.74958e+07	6.33239e+07	6.45369e+07	8.42314e+07	7.10799e+07	7.7443e+07	4.23823e+07	4.4059e+07	3.83188e+07	4.16925e+07	4.88016e+07	4.50963e+07	4.24768e+07	4.56208e+07
neg	113.023	1.21132	2.80665e+08	2.78894e+08	2.98514e+08	2.7875e+08	2.31778e+08	2.66479e+08	2.48823e+08	2.51787e+08	3.33549e+08	2.88716e+08	3.04765e+08	2.88568e+08	3.37132e+08	3.01074e+08	3.0209e+08	3.25724e+08
neg	577.136	6.90309	2.43772e+08	3.23361e+08	2.09917e+08	1.88443e+08	2.37167e+08	2.13735e+08	4.27493e+08	1.96461e+08	2.71388e+08	1.81286e+08	1.15336e+08	2.17073e+08	1.03138e+08	9.70153e+07	1.37697e+08	9.08531e+07
neg	179.055	8.88338	1.3598e+09	1.46359e+09	1.65978e+09	1.61956e+09	1.18884e+09	1.73538e+09	1.53391e+09	1.92912e+09	1.74291e+09	1.72162e+09	1.73343e+09	1.6227e+09	1.74579e+09	1.7692e+09	1.60425e+09	1.79919e+09
neg	227.071	11.4506	6.46754e+06	9.4607e+06	9.88616e+06	6.73075e+06	1.4723e+06	6.17955e+06	1.75042e+08	3.18792e+06	302974	428797	759194	419235	7.28902e+06	7.30726e+06	4.43167e+06	4.65429e+06
neg	521.172	1.21132	7.8638e+07	8.06069e+07	9.28848e+07	7.18737e+07	6.46089e+07	8.05916e+07	8.73115e+07	7.98962e+07	1.06329e+08	9.10208e+07	9.18549e+07	9.98308e+07	9.22035e+07	7.61316e+07	8.20744e+07	8.94967e+07
neg	259.022	1.50413	1.46165e+08	1.55312e+08	1.51865e+08	1.39352e+08	1.06721e+08	1.35316e+08	1.2765e+08	1.23387e+08	1.86961e+08	1.52458e+08	1.63386e+08	1.53102e+08	2.16281e+08	1.82865e+08	1.82428e+08	2.05836e+08
neg	134.016	1.34049	1.10459e+07	1.10915e+07	1.12075e+07	1.02035e+07	1.92373e+07	2.08275e+07	1.77972e+07	2.20475e+07	7.82991e+07	7.61774e+07	6.91659e+07	6.52537e+07	1.07597e+08	8.84779e+07	9.27143e+07	1.0868e+08
neg	247.032	18.5302	0	0	0	0	508860	625882	445164	1.00573e+06	4.97118e+07	5.80327e+07	4.77505e+07	6.45188e+07	0	0	0	0
neg	729.231	1.21132	6.48829e+07	6.75209e+07	8.18869e+07	6.53093e+07	4.8438e+07	5.39647e+07	6.67954e+07	5.2818e+07	1.06842e+08	8.94215e+07	9.14484e+07	1.0456e+08	6.99894e+07	5.65366e+07	6.16215e+07	7.2518e+07
pos	149.008	1.52858	1.76786e+10	1.46377e+10	1.13565e+10	1.71797e+10	1.58084e+10	1.70041e+10	1.69013e+10	1.48513e+10	8.97494e+09	6.36489e+09	1.08544e+10	1.00703e+10	8.36012e+09	8.32207e+09	8.02675e+09	1.25441e+10
pos	387.114	1.17146	3.61321e+09	3.50613e+09	3.24533e+09	3.43284e+09	3.2945e+09	3.8689e+09	3.91079e+09	3.61283e+09	3.55282e+09	3.27e+09	3.61974e+09	4.02411e+09	3.96201e+09	3.92394e+09	3.92218e+09	4.2802e+09
pos	477.067	9.70639	4.2928e+09	3.82251e+09	3.09028e+09	4.56536e+09	4.7872e+09	5.43505e+09	4.76367e+09	4.21461e+09	3.49493e+09	2.87918e+09	4.26913e+09	4.40386e+09	3.17382e+09	3.13745e+09	2.98459e+09	4.31624e+09
pos	133.013	1.42572	5.21364e+09	4.45886e+09	3.3935e+09	5.52222e+09	5.53825e+09	5.51727e+09	5.63411e+09	5.05796e+09	5.71332e+09	3.80801e+09	7.09828e+09	6.61477e+09	3.06968e+09	3.15442e+09	2.87639e+09	4.8459e+09
pos	299.025	1.52858	2.53755e+09	2.12393e+09	1.62733e+09	2.47166e+09	1.89067e+09	2.21277e+09	2.28091e+09	2.00308e+09	1.13016e+09	7.58541e+08	1.40945e+09	1.28172e+09	1.12813e+09	1.11888e+09	1.0928e+09	1.71326e+09
pos	311.041	5.83697	4.27903e+09	3.66562e+09	2.54625e+09	4.49568e+09	3.36002e+09	3.88121e+09	3.80468e+09	3.25449e+09	2.30468e+09	1.69967e+09	3.11754e+09	3.15711e+09	1.60876e+09	1.59989e+09	1.51192e+09	2.70167e+09
pos	225.061	1.17146	3.38658e+09	3.13463e+09	2.47582e+09	3.68653e+09	3.51663e+09	3.64927e+09	4.06709e+09	3.69693e+09	2.97825e+09	2.50904e+09	3.51575e+09	3.68155e+09	3.27294e+09	3.36257e+09	3.22258e+09	4.53254e+09
pos	729.23	1.20256	8.26322e+08	8.43531e+08	7.55418e+08	8.02653e+08	6.39718e+08	8.04234e+08	8.57692e+08	7.58864e+08	9.57625e+08	8.16479e+08	1.07097e+09	1.17043e+09	1.03361e+09	1.0707e+09	1.03767e+09	1.1362e+09
pos	955.141	9.70639	1.12941e+09	8.63924e+08	5.40898e+08	1.23362e+09	1.2128e+09	1.43173e+09	1.32352e+09	1.08412e+09	7.88557e+08	4.81675e+08	1.11451e+09	1.19273e+09	5.88426e+08	6.15988e+08	5.31243e+08	1.16054e+09
pos	463.088	9.33442	1.28186e+09	1.1168e+09	8.49401e+08	1.30297e+09	1.61311e+09	1.8046e+09	1.64788e+09	1.4453e+09	1.3782e+09	1.06955e+09	1.65538e+09	1.702e+09	1.56316e+09	1.55165e+09	1.48138e+09	2.06719e+09
pos	537.167	1.20363	8.18456e+08	7.99225e+08	6.71875e+08	8.56941e+08	6.28968e+08	6.69054e+08	6.97196e+08	6.73849e+08	5.71601e+08	4.41921e+08	6.13063e+08	6.44755e+08	3.62772e+08	3.5888e+08	3.63631e+08	4.53175e+08
pos	623.089	5.83697	1.07689e+09	8.10163e+08	3.94413e+08	1.27717e+09	6.36894e+08	7.59813e+08	7.74292e+08	6.4304e+08	3.77407e+08	1.90163e+08	6.25401e+08	6.62978e+08	1.63859e+08	1.66656e+08	1.44413e+08	4.31299e+08
pos	246.985	1.56057	1.18473e+09	1.06746e+09	9.01703e+08	1.14534e+09	7.15095e+08	9.83053e+08	1.01592e+09	9.51975e+08	6.80331e+08	5.53792e+08	7.65334e+08	7.27306e+08	6.82395e+08	6.83891e+08	6.8696e+08	8.55204e+08
pos	195.05	1.20363	7.46968e+08	7.42317e+08	6.38661e+08	7.65386e+08	6.51242e+08	6.90561e+08	7.1661e+08	6.86092e+08	5.54984e+08	4.63741e+08	5.59962e+08	5.84383e+08	4.09743e+08	4.02731e+08	4.17024e+08	4.82144e+08
pos	439.085	1.26773	1.01312e+09	9.86697e+08	9.99541e+08	9.48423e+08	7.33083e+08	9.68003e+08	9.91763e+08	9.86115e+08	1.03329e+09	1.03549e+09	9.37606e+08	1.04907e+09	1.12749e+09	1.14495e+09	1.16715e+09	1.10128e+09
pos	478.07	9.70639	1.02163e+09	8.95035e+08	7.25864e+08	1.07187e+09	1.11681e+09	1.2732e+09	1.10609e+09	9.9024e+08	8.34018e+08	6.77826e+08	9.95368e+08	1.03729e+09	7.47653e+08	7.34345e+08	6.90442e+08	1.00738e+09
pos	325.041	1.39853	1.31793e+09	1.03804e+09	8.05777e+08	1.30524e+09	1.24332e+09	1.34686e+09	1.43917e+09	1.21203e+09	8.36773e+08	6.35176e+08	9.41289e+08	1.01736e+09	9.17933e+08	9.14324e+08	8.69863e+08	1.32146e+09
pos	956.145	9.70639	5.27198e+08	3.93873e+08	2.54993e+08	5.75711e+08	5.66477e+08	6.60596e+08	6.12307e+08	5.0774e+08	3.62483e+08	2.23406e+08	5.24331e+08	5.52805e+08	2.78548e+08	2.81048e+08	2.46519e+08	5.36976e+08
pos	491.125	1.4311	1.28991e+09	1.00321e+09	6.87135e+08	1.28594e+09	1.11668e+09	1.26944e+09	1.27581e+09	1.02186e+09	7.14761e+08	4.45614e+08	9.48997e+08	9.34979e+08	5.93948e+08	5.96086e+08	5.6752e+08	1.05631e+09
pos	388.117	1.17146	5.25686e+08	5.15786e+08	4.65636e+08	5.041e+08	4.81404e+08	5.59554e+08	5.65866e+08	5.3188e+08	5.24082e+08	4.87625e+08	5.37275e+08	5.74824e+08	5.7319e+08	5.72364e+08	5.80319e+08	6.29269e+08
pos	781.202	1.26773	7.64206e+08	7.19477e+08	6.46256e+08	7.25696e+08	5.00414e+08	6.78406e+08	7.1447e+08	6.93975e+08	7.14654e+08	6.18401e+08	7.373e+08	8.02803e+08	7.38306e+08	7.41965e+08	7.37293e+08	7.94533e+08
pos	409.018	5.83697	1.33961e+09	1.1617e+09	8.42491e+08	1.40393e+09	8.23302e+08	1.03626e+09	1.095e+09	1.00109e+09	7.41066e+08	5.48767e+08	9.85074e+08	9.99073e+08	5.33868e+08	5.23195e+08	4.97695e+08	8.51698e+08
pos	475.13	1.36078	5.50852e+08	4.78339e+08	3.55141e+08	5.89411e+08	5.47389e+08	6.00882e+08	5.93628e+08	5.11334e+08	6.45321e+08	4.32265e+08	8.44024e+08	8.32093e+08	3.90966e+08	4.08787e+08	3.74457e+08	6.03644e+08
pos	175.023	1.3007	6.47071e+08	5.33364e+08	4.43846e+08	6.3668e+08	7.89874e+08	8.16416e+08	8.5219e+08	7.4223e+08	2.53302e+08	2.20291e+08	3.11237e+08	3.35237e+08	5.70687e+08	5.66111e+08	5.28707e+08	7.85518e+08
pos	191.019	1.72304	7.66801e+08	6.54277e+08	4.40156e+08	8.41419e+08	6.88346e+08	7.72504e+08	7.88572e+08	7.05514e+08	5.3462e+08	3.69125e+08	7.45517e+08	6.73916e+08	3.87524e+08	3.85123e+08	3.79932e+08	6.51623e+08
pos	309.046	1.36652	5.89445e+08	4.85009e+08	3.97865e+08	5.77905e+08	6.68676e+08	6.93703e+08	7.42675e+08	6.24064e+08	2.77984e+08	1.94821e+08	3.46927e+08	3.83076e+08	4.19178e+08	4.30909e+08	3.84753e+08	6.46323e+08
pos	150.011	1.52858	8.08735e+08	6.55924e+08	5.12945e+08	7.84023e+08	7.07888e+08	7.61123e+08	7.63996e+08	6.68632e+08	4.03318e+08	2.81352e+08	4.89178e+08	4.48029e+08	3.73525e+08	3.79863e+08	3.63041e+08	5.57574e+08
pos	730.234	1.20256	2.33843e+08	2.32692e+08	2.11935e+08	2.37174e+08	1.83985e+08	2.33682e+08	2.41579e+08	2.22077e+08	2.76445e+08	2.33128e+08	3.00918e+08	3.30656e+08	2.95649e+08	2.96337e+08	2.93632e+08	3.20159e+08
pos	179.055	1.17146	6.1895e+08	5.94165e+08	4.79777e+08	7.08207e+08	8.4734e+08	8.03697e+08	8.32425e+08	7.90268e+08	6.72571e+08	5.5927e+08	7.81728e+08	8.24993e+08	7.88839e+08	8.24398e+08	7.82053e+08	1.13088e+09
pos	329.051	2.60953	1.08237e+09	8.89016e+08	5.86964e+08	1.2113e+09	6.81308e+08	8.76087e+08	8.74227e+08	7.64549e+08	4.73522e+08	3.25566e+08	6.48149e+08	7.07435e+08	3.27223e+08	3.30612e+08	3.18864e+08	6.01956e+08
pos	575.044	9.67418	7.20462e+08	6.45557e+08	5.48404e+08	7.49448e+08	6.05749e+08	7.6255e+08	7.16207e+08	6.71906e+08	6.00361e+08	5.0281e+08	6.97456e+08	7.1565e+08	5.38939e+08	5.42973e+08	5.15938e+08	6.96116e+08
pos	447.093	10.1085	3.23191e+08	2.58165e+08	2.01541e+08	3.33487e+08	4.21003e+08	4.45216e+08	4.0637e+08	3.70047e+08	3.62646e+08	2.59024e+08	4.32598e+08	4.52271e+08	3.52235e+08	3.68061e+08	3.35792e+08	5.2615e+08
pos	927.183	9.36862	1.24008e+08	9.20532e+07	5.29613e+07	1.30533e+08	1.82306e+08	2.0616e+08	1.98162e+08	1.61712e+08	1.5955e+08	9.27444e+07	2.29246e+08	2.41312e+08	2.07456e+08	2.0549e+08	1.81e+08	3.74933e+08
pos	219.014	1.4311	7.95767e+08	7.56899e+08	5.54204e+08	9.19422e+08	9.21453e+08	8.05823e+08	8.94464e+08	8.60109e+08	9.45872e+08	6.89571e+08	1.00894e+09	1.02118e+09	7.41567e+08	7.99466e+08	7.78933e+08	1.32741e+09
pos	683.225	1.20256	1.76141e+08	1.87061e+08	1.62905e+08	1.70772e+08	1.3802e+08	1.82445e+08	1.81454e+08	1.70643e+08	1.93864e+08	1.65577e+08	2.0345e+08	2.39621e+08	2.17327e+08	2.24924e+08	2.20307e+08	2.45612e+08
pos	517.141	1.26773	2.80873e+08	2.32255e+08	1.65516e+08	2.83389e+08	3.48698e+08	3.92317e+08	3.86311e+08	3.34078e+08	1.10159e+08	8.09506e+07	1.45369e+08	1.58456e+08	2.74989e+08	2.74476e+08	2.47653e+08	4.36141e+08
pos	819.526	22.9459	0	49516.9	4.06634e+09	3.87474e+09	0	0	0	0	5.38263e+09	1.04103e+07	1.29305e+09	1.35973e+09	4.37054e+09	6.74205e+06	4.79032e+09	3.8196e+09
pos	488.162	1.17056	1.9707e+08	1.93405e+08	1.63776e+08	1.94907e+08	1.15481e+08	1.46218e+08	1.53691e+08	1.37078e+08	7.26479e+07	5.81122e+07	7.43497e+07	9.20544e+07	7.7414e+07	7.68848e+07	7.86134e+07	8.72255e+07
pos	116.071	1.6204	1.55287e+09	7.30004e+07	2.1617e+09	2.07769e+09	1.69111e+09	7.05146e+07	1.82538e+09	1.90238e+09	1.22354e+09	7.44496e+07	1.24647e+09	1.35639e+09	1.35443e+09	7.77115e+07	7.55248e+08	7.16807e+08
pos	127.039	2.5104	3.0214e+09	2.90331e+09	2.85193e+09	3.0668e+09	3.23946e+09	3.06475e+09	2.91882e+09	3.20751e+09	2.65221e+09	2.6069e+09	2.69147e+09	2.66074e+09	3.01967e+09	2.66824e+09	3.13108e+09	3.00371e+09
pos	128.042	1.22773	2.62903e+08	2.64244e+08	2.54008e+08	2.62745e+08	2.88998e+08	2.69234e+08	2.57211e+08	2.78224e+08	2.2056e+08	2.27025e+08	2.40992e+08	2.41439e+08	2.42182e+08	2.43291e+08	2.63109e+08	2.70075e+08
pos	130.05	1.78936	2.4159e+08	2.95724e+08	3.28734e+08	3.3834e+08	5.2027e+08	1.84241e+08	2.1398e+08	2.22422e+08	1.72398e+08	1.97558e+08	2.08291e+08	2.12599e+08	1.28205e+08	1.40665e+08	1.42938e+08	1.48584e+08
pos	136.062	17.6438	1.7985e+09	1.77036e+09	1.77266e+09	1.6392e+09	2.13138e+09	2.07905e+09	1.93476e+09	1.95343e+09	2.59212e+09	2.66148e+09	2.81272e+09	2.65776e+09	2.82627e+09	2.78592e+09	2.7961e+09	2.82943e+09
pos	136.062	20.1831	1.69751e+09	1.63924e+09	1.68253e+09	1.5766e+09	2.0026e+09	1.93287e+09	1.84873e+09	1.82885e+09	2.50954e+09	2.53088e+09	2.62965e+09	2.51941e+09	2.68179e+09	2.66642e+09	2.59395e+09	2.63342e+09
pos	136.062	21.4385	1.46674e+09	1.43354e+09	1.47e+09	1.39011e+09	1.72006e+09	1.67927e+09	1.62214e+09	1.59156e+09	2.18979e+09	2.21648e+09	2.27453e+09	2205001791	2.31395e+09	2.33004e+09	2.26667e+09	2.276e+09
pos	136.062	1.7221	1.37539e+09	1.46592e+09	1.22233e+09	1.24265e+09	1.44404e+09	1.4159e+09	1.2915e+09	1.37925e+09	1.83909e+09	2.01415e+09	1.85202e+09	1.90676e+09	1.94466e+09	2.04322e+09	2.04184e+09	2.0604e+09
pos	136.062	29.8565	1.06785e+09	9.75801e+08	1.01235e+09	9.92485e+08	1.20373e+09	1.15432e+09	1.14271e+09	1.08463e+09	1.46131e+09	1.45965e+09	1.46884e+09	1.50487e+09	1.57968e+09	1.58136e+09	1.62831e+09	1.60191e+09
pos	136.062	18.9268	1.76287e+09	1.72248e+09	1.75567e+09	1.62473e+09	2.08202e+09	2.03643e+09	1.8878e+09	1.89198e+09	2.58292e+09	2.63298e+09	2.75049e+09	2.63743e+09	2.77825e+09	2.76915e+09	2.69886e+09	2.77402e+09
pos	136.062	16.2181	1.77525e+09	1.75569e+09	1.74667e+09	1.6375e+09	2.11254e+09	2.04139e+09	1.9281e+09	1.95235e+09	2.51114e+09	2.60952e+09	2.6818e+09	2.56284e+09	2.7816e+09	2.68251e+09	2.67695e+09	2.74896e+09
pos	136.062	14.9032	1.68083e+09	1.69469e+09	1.6503e+09	1.57444e+09	2.05258e+09	1.97268e+09	1.86203e+09	1.90577e+09	2.39277e+09	2.47587e+09	2.54417e+09	2.40507e+09	2.66736e+09	2.5325e+09	2.55521e+09	2.61317e+09
pos	136.062	13.3768	1.60701e+09	1.61196e+09	1.59159e+09	1.49333e+09	1.95503e+09	1.88787e+09	1.77408e+09	1.83805e+09	2.26331e+09	2.33398e+09	2.40188e+09	2.2899e+09	2.52993e+09	2.36179e+09	2.43803e+09	2.47221e+09
pos	136.062	11.8847	1.44195e+09	1.4624e+09	1.43543e+09	1.35612e+09	1.79406e+09	1.72438e+09	1.61647e+09	1.67335e+09	2.08303e+09	2.13488e+09	2.19141e+09	2.09667e+09	2.31558e+09	2.11752e+09	2.23419e+09	2.2579e+09
pos	144.066	1.26001	3.38143e+08	3.30147e+08	3.04442e+08	3.27501e+08	3.61523e+08	3.3083e+08	3.24816e+08	3.38972e+08	3.1864e+08	3.09019e+08	3.08764e+08	3.11673e+08	3.04952e+08	3.03956e+08	3.20063e+08	3.1065e+08
pos	145.049	2.5104	2.62027e+09	2.5788e+09	2.57577e+09	2.75603e+09	2.8214e+09	2.7879e+09	2.65444e+09	2.89977e+09	2.56637e+09	2.52841e+09	2.64848e+09	2.57969e+09	2.8345e+09	2.54228e+09	2.97676e+09	2.80928e+09
pos	145.049	1.22773	3.34117e+09	3.34954e+09	3.28909e+09	3.47476e+09	3.59353e+09	3.50345e+09	3.37177e+09	3.63039e+09	3.0809e+09	3.17261e+09	3.33521e+09	3.2641e+09	3.28699e+09	3.33783e+09	3.54164e+09	3.52232e+09
pos	148.06	1.4559	2.32505e+08	6.84703e+08	5.93518e+08	5.82625e+08	2.72476e+08	5.28414e+08	5.09072e+08	5.44568e+08	3.07072e+08	6.19724e+08	5.9908e+08	6.58564e+08	3.06746e+08	5.31359e+08	5.08626e+08	5.28436e+08
pos	149.023	24.4979	6.56554e+08	6.87992e+08	7.11246e+08	7.02259e+08	8.35658e+08	7.578e+08	7.08598e+08	6.83394e+08	5.73031e+08	6.03768e+08	6.70069e+08	6.89466e+08	7.32143e+08	7.5285e+08	8.28644e+08	7.52295e+08
pos	163.06	1.22773	8.47932e+08	8.24899e+08	8.1481e+08	8.36799e+08	9.22041e+08	8.72493e+08	8.38016e+08	8.86931e+08	8.54066e+08	8.69249e+08	9.16764e+08	8.79756e+08	8.80094e+08	8.87061e+08	9.5119e+08	9.22568e+08
pos	168.066	1.26001	2.47961e+08	2.45683e+08	2.41505e+08	2.53604e+08	2.7475e+08	2.47008e+08	2.42993e+08	2.6115e+08	2.01349e+08	2.17928e+08	2.28626e+08	2.21683e+08	2.29589e+08	2.30509e+08	2.52678e+08	2.41259e+08
pos	180.087	1.35788	1.53724e+09	1.49951e+09	1.41446e+09	1.46072e+09	1.67031e+09	1.57928e+09	1.52851e+09	1.57245e+09	3.19318e+09	3.01989e+09	3.02834e+09	2.87555e+09	2.70014e+09	2.5728e+09	2.77016e+09	2.55594e+09
pos	186.076	1.26001	4.40176e+08	4.51459e+08	4.45579e+08	4.72191e+08	4.65101e+08	4.62295e+08	4.49141e+08	4.89663e+08	3.94807e+08	4.25845e+08	4.46925e+08	4.4883e+08	4.11503e+08	4.32507e+08	4.70058e+08	4.58122e+08
pos	198.097	1.16302	2.14444e+09	2.10629e+09	1.95048e+09	2.00179e+09	2.40542e+09	2.27598e+09	2.17368e+09	2.24895e+09	4.9179e+09	4.61158e+09	4.66884e+09	4.36888e+09	4.08212e+09	3.8932e+09	4.16071e+09	3.81257e+09
pos	203.052	1.4559	4.61968e+09	4.64823e+09	4.14849e+09	4.2869e+09	4.92863e+09	4.87733e+09	4.67335e+09	4.70464e+09	4.54689e+09	4.67922e+09	4.50372e+09	4.60578e+09	4.81112e+09	5.13164e+09	5.16951e+09	5.36386e+09
pos	203.052	2.71662	2.85327e+09	2.80272e+09	2.53139e+09	2.73435e+09	3.23589e+09	3.21399e+09	2.91147e+09	3.1144e+09	2.69493e+09	2.66767e+09	2.61729e+09	2.65377e+09	3.16114e+09	3.0067e+09	3.31878e+09	3.26716e+09
pos	204.087	1.26002	1.17116e+09	1.13903e+09	1.11316e+09	1.18131e+09	1.21495e+09	1.14339e+09	1.11673e+09	1.17436e+09	9.47803e+08	9.97601e+08	1.03475e+09	1.01912e+09	9.92687e+08	1.03282e+09	1.11748e+09	1.06087e+09
pos	209.06	17.8871	5.55676e+08	4.61542e+08	3.49388e+08	2.33251e+09	6.95945e+08	6.66418e+08	1.60072e+09	1.96336e+09	3.43703e+08	1.04617e+09	4.9386e+08	1.27954e+09	1.38765e+09	4.92127e+08	8.87868e+08	7.77704e+08
pos	210.063	17.8871	8.44634e+07	6.97675e+07	5.25143e+07	3.47682e+08	1.04392e+08	9.96364e+07	2.39151e+08	2.95816e+08	5.10045e+07	1.5602e+08	7.34994e+07	1.89327e+08	2.10306e+08	7.30361e+07	1.3225e+08	1.17699e+08
pos	215.017	1.75529	1.87007e+08	1.81703e+08	1.64173e+08	1.64699e+08	1.77106e+08	1.71899e+08	1.6019e+08	1.77556e+08	1.58427e+08	1.66161e+08	1.67124e+08	1.70004e+08	6.84847e+07	8.61391e+07	7.69624e+07	7.61279e+07
pos	219.026	1.39019	2.92536e+09	2.98339e+09	2.58424e+09	2.58207e+09	3.21248e+09	3.26475e+09	3.1833e+09	3.23995e+09	4.18354e+09	3.9762e+09	3.6607e+09	3.47353e+09	3.33927e+09	3.48504e+09	3.47472e+09	3.43948e+09
pos	220.112	23.279	1.67977e+08	1.81941e+08	1.58759e+08	1.5437e+08	1.13921e+08	1.48954e+08	1.75835e+08	1.10157e+08	1.15499e+08	1.13227e+08	1.15688e+08	9.60545e+07	1.58295e+08	1.23751e+08	1.32492e+08	1.41227e+08
pos	223.06	1.26002	2.27866e+08	2.0814e+08	2.05262e+08	2.1203e+08	2.36885e+08	2.1906e+08	2.09484e+08	2.2335e+08	1.59983e+08	1.72222e+08	1.86428e+08	1.55914e+08	1.90826e+08	2.00004e+08	2.17669e+08	2.11617e+08
pos	229.07	1.22773	2.06358e+08	1.8235e+08	1.86878e+08	1.98274e+08	2.13726e+08	2.03378e+08	1.96587e+08	2.12686e+08	1.47611e+08	1.61032e+08	1.73884e+08	1.55577e+08	1.78337e+08	1.8275e+08	2.06273e+08	1.90637e+08
pos	229.155	1.32459	1.80099e+07	1.7872e+07	1.78362e+07	2.01432e+07	1.74044e+07	1.71841e+07	1.88701e+07	1.98768e+07	1.0669e+08	4.95545e+07	2.76224e+07	2.10729e+07	1.7738e+07	1.67915e+07	1.74428e+07	2.05516e+07
pos	230.991	1.78936	1.7578e+08	1.64932e+08	1.43381e+08	1.41112e+08	1.59105e+08	1.57124e+08	1.46657e+08	1.63972e+08	1.99194e+08	1.9988e+08	1.87193e+08	1.8103e+08	6.61367e+07	8.46552e+07	7.34236e+07	6.86735e+07
pos	241.086	17.8871	3.1258e+08	2.70265e+08	1.9774e+08	1.33012e+09	4.09417e+08	3.9437e+08	9.38743e+08	1.15365e+09	2.14241e+08	6.43781e+08	3.09699e+08	7.93032e+08	8.56069e+08	2.96522e+08	5.65429e+08	4.8682e+08
pos	242.089	17.8871	5.00443e+07	4.4239e+07	3.18684e+07	2.2083e+08	6.63105e+07	6.5481e+07	1.5502e+08	1.92438e+08	3.5434e+07	1.04313e+08	5.05442e+07	1.29498e+08	1.37419e+08	4.83807e+07	9.25565e+07	7.89287e+07
pos	247.081	1.26001	2.35651e+08	2.18326e+08	2.13373e+08	2.1829e+08	2.46846e+08	2.23202e+08	2.15705e+08	2.25837e+08	1.73016e+08	1.85964e+08	1.97291e+08	1.84261e+08	2.01386e+08	2.09173e+08	2.35111e+08	2.20904e+08
pos	253.07	1.22773	2.91538e+08	2.68208e+08	2.66368e+08	2.78324e+08	3.03142e+08	2.84325e+08	2.81526e+08	2.91686e+08	2.05122e+08	2.14185e+08	2.3813e+08	2.2456e+08	2.49914e+08	2.52332e+08	2.84939e+08	2.6851e+08
pos	258.11	1.4559	5.70964e+08	3.40617e+08	2.50648e+08	3.08644e+08	1.21513e+08	1.652e+08	5.40387e+08	5.40327e+08	4.20745e+08	4.29565e+08	5.16962e+08	2.9658e+08	8.22985e+08	2.77575e+08	2.22722e+08	4.51327e+08
pos	259.081	1.22773	2.07684e+08	1.95692e+08	1.87304e+08	1.87692e+08	2.14138e+08	2.02247e+08	1.98127e+08	2.03652e+08	1.59394e+08	1.6662e+08	1.80469e+08	1.65269e+08	1.83974e+08	1.92938e+08	2.13589e+08	1.99778e+08
pos	259.113	1.42361	4.7161e+07	2.84266e+07	2.06924e+07	2.48883e+07	1.02006e+07	1.34087e+07	4.71077e+07	4.44421e+07	3.62649e+07	3.56473e+07	4.49341e+07	2.37438e+07	7.1451e+07	2.29962e+07	1.79068e+07	3.75488e+07
pos	261.037	1.52059	8.52384e+08	7.88921e+08	7.45304e+08	7.98571e+08	9.61777e+08	8.50424e+08	8.02498e+08	9.04846e+08	5.19854e+08	5.55226e+08	6.01047e+08	5.48536e+08	4.12184e+08	4.2463e+08	5.00694e+08	4.46157e+08
pos	263.087	1.29227	2.68773e+07	2.46913e+07	2.41561e+07	2.36347e+07	1.2035e+07	1.21945e+07	1.32192e+07	1.42891e+07	6.41313e+06	7.52826e+06	7.37682e+06	7.18215e+06	2.9458e+06	4.9526e+06	3.20739e+06	3.6557e+06
pos	265.154	18.0615	3.65925e+09	3.78242e+09	3.82652e+09	3.86448e+09	3.7196e+09	3.79332e+09	3.8124e+09	3.81781e+09	2.53152e+09	2.6186e+09	2.70904e+09	2.71011e+09	2.72793e+09	2.68609e+09	2.846e+09	2.85777e+09
pos	265.154	16.0453	3.4777e+09	3.57594e+09	3.61118e+09	3.65231e+09	3.55583e+09	3.55427e+09	3.63499e+09	3675077685	2.33574e+09	2.45377e+09	2.51943e+09	2.51739e+09	2.63391e+09	2.53799e+09	2.74832e+09	2.66566e+09
pos	265.154	14.5574	3.00142e+09	3.11263e+09	3.19477e+09	3.17445e+09	3.05701e+09	3.00337e+09	3.03907e+09	3.09165e+09	1.96328e+09	2.04059e+09	2.23904e+09	2.25625e+09	2.31081e+09	2.26067e+09	2.40134e+09	2.36516e+09
pos	265.154	23.279	2.61921e+09	2.64681e+09	2.65085e+09	2.67608e+09	2.7105e+09	2.67505e+09	2.68977e+09	2.75237e+09	1.98249e+09	2.03208e+09	2.06576e+09	2.09003e+09	2.09451e+09	2.06503e+09	2.11324e+09	2.11382e+09
pos	265.154	13.2731	2.45143e+09	2.58392e+09	2.70149e+09	2.69827e+09	2.52584e+09	2.4982e+09	2.53288e+09	2.56354e+09	1.64637e+09	1.73763e+09	1.8915e+09	1.90698e+09	1.93295e+09	1.9358e+09	2.03508e+09	2.01478e+09
pos	265.154	19.45	3.5867e+09	3.72163e+09	3.77386e+09	3.80739e+09	3.63939e+09	3.71017e+09	3.73298e+09	3.77721e+09	2.49036e+09	2.56584e+09	2.65296e+09	2.62449e+09	2.64728e+09	2.6076e+09	2.74348e+09	2.74556e+09
pos	265.154	20.7065	3.43528e+09	3.5273e+09	3.59011e+09	3.62691e+09	3.4913e+09	3.53592e+09	3.49887e+09	3.5784e+09	2.38412e+09	2.45436e+09	2.53467e+09	2.50329e+09	2.57483e+09	2.51186e+09	2.65836e+09	2.64058e+09
pos	265.154	29.2226	1.86864e+09	1.88465e+09	1.92596e+09	1.89401e+09	1.87187e+09	1.92862e+09	1.88717e+09	1.90779e+09	1.30445e+09	1.35752e+09	1.38466e+09	1.36506e+09	1.40667e+09	1.37536e+09	1.4444e+09	1.47212e+09
pos	265.154	21.9952	3.03217e+09	3.13191e+09	3.16264e+09	3.19251e+09	3.12164e+09	3.15378e+09	3.10358e+09	3.17476e+09	2.20265e+09	2.25231e+09	2.30478e+09	2.32298e+09	2.3642e+09	2.29094e+09	2.38732e+09	2.37067e+09
pos	265.154	24.7401	2.15026e+09	2.16645e+09	2.16873e+09	2.17882e+09	2.26489e+09	2.21935e+09	2.24411e+09	2.26344e+09	1.71477e+09	1.75136e+09	1.7811e+09	1.74142e+09	1.82815e+09	1.79578e+09	1.83783e+09	1.77968e+09
pos	265.154	1.29227	2.22509e+08	2.21803e+08	2.06511e+08	2.13223e+08	2.15091e+08	2.07286e+08	2.15125e+08	2.07938e+08	1.64067e+08	1.70798e+08	1.70471e+08	1.66513e+08	1.72649e+08	1.84986e+08	1.80627e+08	1.91505e+08
pos	269.081	15.3862	8.28408e+08	8.38063e+08	8.09808e+08	7.94636e+08	8.70195e+08	8.32153e+08	7.95511e+08	8.17291e+08	8.17396e+08	8.34304e+08	8.67613e+08	8.33101e+08	8.7157e+08	8.41317e+08	8.69644e+08	8.51874e+08
pos	269.099	27.5196	7.8535e+08	7.428e+08	8.05532e+08	7.9804e+08	7.75255e+08	7.48457e+08	7.72184e+08	7.6081e+08	7.86846e+08	7.66671e+08	7.86068e+08	7.77132e+08	8.14378e+08	7.9441e+08	8.10776e+08	8.18802e+08
pos	270.084	15.3862	1.4441e+08	1.45287e+08	1.41684e+08	1.37484e+08	1.52095e+08	1.46135e+08	1.38366e+08	1.40795e+08	1.4174e+08	1.45484e+08	1.49475e+08	1.42825e+08	1.50974e+08	1.46392e+08	1.51211e+08	1.477e+08
pos	271.081	1.22773	6.69276e+08	6.14839e+08	6.11974e+08	6.29224e+08	6.95181e+08	6.60253e+08	6.4195e+08	6.64726e+08	4.886e+08	5.16001e+08	5.57392e+08	5.13068e+08	5.80849e+08	5.91993e+08	6.46302e+08	6.09297e+08
pos	279.042	17.8871	1.59248e+08	1.22716e+08	8.93458e+07	4.75483e+08	1.89169e+08	1.71006e+08	3.77315e+08	4.55003e+08	1.16297e+08	2.88213e+08	1.3633e+08	3.17101e+08	3.18935e+08	1.24282e+08	2.0933e+08	1.81913e+08
pos	279.159	24.4979	1.12467e+09	1.13639e+09	1.16492e+09	1.1672e+09	1.51648e+09	1.28138e+09	1.16352e+09	1.14985e+09	8.22581e+08	8.60857e+08	9.63336e+08	1.05651e+09	1.17341e+09	1.13895e+09	1.43722e+09	1.22974e+09
pos	280.162	24.4979	1.96107e+08	1.98516e+08	2.02255e+08	2.03999e+08	2.64791e+08	2.27638e+08	2.03341e+08	2.0484e+08	1.42151e+08	1.49632e+08	1.67328e+08	1.84022e+08	2.02453e+08	1.99472e+08	2.50745e+08	2.15054e+08
pos	289.071	1.29227	1.03346e+08	8.67661e+07	8.90197e+07	8.86318e+07	7.11944e+07	5.24571e+07	6.51761e+07	5.10747e+07	9.20832e+07	1.01615e+08	1.0027e+08	1.43522e+08	6.31537e+07	1.55152e+08	8.80605e+07	7.48952e+07
pos	289.091	1.22773	1.21636e+09	1.11445e+09	1.09849e+09	1.12524e+09	1.29485e+09	1.19997e+09	1.1599e+09	1.19678e+09	9.30129e+08	9.59423e+08	1.06654e+09	9.67755e+08	1.10293e+09	1.10559e+09	1.24197e+09	1.1493e+09
pos	290.095	1.22773	1.55524e+08	1.48737e+08	1.46319e+08	1.47111e+08	1.6897e+08	1.58939e+08	1.50097e+08	1.5845e+08	1.19996e+08	1.25475e+08	1.37641e+08	1.33342e+08	1.42562e+08	1.4465e+08	1.56275e+08	1.46021e+08
pos	291.086	7.33649	6.02388e+08	6.04447e+08	5.87192e+08	5.62578e+08	3.42152e+08	3.69521e+08	7.35364e+08	3.18246e+08	8.16171e+08	7.60569e+08	6.555e+08	1.29574e+09	4.66267e+08	1.30276e+09	5.19332e+08	5.35704e+08
pos	291.086	6.0263	5.45397e+08	5.35584e+08	5.61595e+08	5.49669e+08	3.88837e+08	3.88879e+08	7.22083e+08	3.53935e+08	8.05748e+08	7.45143e+08	6.53398e+08	1.42106e+09	5.42036e+08	1.47023e+09	5.79245e+08	5.9583e+08
pos	291.086	1.29227	6.05538e+07	4.34991e+07	5.0424e+07	5.01948e+07	4.0923e+07	2.89837e+07	3.71416e+07	2.95905e+07	4.78351e+07	5.29039e+07	5.13187e+07	7.70171e+07	3.44535e+07	8.98577e+07	5.02523e+07	3.74458e+07
pos	292.089	7.33649	9.6803e+07	9.65634e+07	9.40592e+07	9.23399e+07	5.51325e+07	5.93385e+07	1.18656e+08	5.06982e+07	1.33148e+08	1.23862e+08	1.05554e+08	2.11563e+08	7.48543e+07	2.13161e+08	8.43207e+07	8.71691e+07
pos	298.062	1.13012	2.06745e+08	2.07492e+08	1.73259e+08	2.02307e+08	2.18964e+08	2.09714e+08	2.10036e+08	2.04452e+08	3.3812e+08	2.53374e+08	2.40005e+08	2.48816e+08	2.28718e+08	2.27641e+08	2.42769e+08	2.51475e+08
pos	307.036	15.3862	2.36292e+08	2.24963e+08	2.09438e+08	2.04935e+08	2.44127e+08	2.27617e+08	2.2456e+08	2.29703e+08	2.44219e+08	2.31244e+08	2.28045e+08	2.07528e+08	2.10268e+08	1.90669e+08	1.97329e+08	1.88027e+08
pos	307.102	1.22773	3.15076e+08	3.00068e+08	2.94491e+08	3.02259e+08	3.53596e+08	3.14483e+08	3.00001e+08	3.27183e+08	2.43877e+08	2.53981e+08	2.83828e+08	2.56167e+08	2.85378e+08	2.87098e+08	3.23111e+08	2.93953e+08
pos	325.112	1.22773	8.1151e+09	7.48272e+09	7.31421e+09	7.31271e+09	8.56634e+09	7.86651e+09	7.69546e+09	8.01665e+09	6.6199e+09	6.59799e+09	7.35662e+09	6.75183e+09	7.43365e+09	7.5721e+09	8.50604e+09	8.01308e+09
pos	325.227	24.7052	1.94781e+09	1.94752e+09	1.96144e+09	1.97604e+09	1.98083e+09	1.96474e+09	1.99017e+09	2.00426e+09	4.81797e+09	5.58763e+09	6.23478e+09	6.65502e+09	6.32952e+09	5.43347e+09	4.39712e+09	3.34783e+09
pos	325.227	20.1481	1.23021e+09	1.21849e+09	1.23078e+09	1.2349e+09	1.2481e+09	1.24037e+09	1.25557e+09	1.24874e+09	2.87074e+09	3.30601e+09	3.71248e+09	4.0195e+09	4.03242e+09	3.51414e+09	2.87128e+09	2.23989e+09
pos	325.227	27.5882	2.16828e+09	2.16439e+09	2.1585e+09	2.16043e+09	2.17291e+09	2.17994e+09	2.20637e+09	2.16952e+09	5.61032e+09	6.32873e+09	7.11713e+09	7.5213e+09	6.91008e+09	5.82885e+09	4.57495e+09	3.50914e+09
pos	325.227	28.8386	1.38212e+09	1.36035e+09	1.39632e+09	1.36847e+09	1.40194e+09	1.43107e+09	1.42685e+09	1.42107e+09	3.63151e+09	4.14784e+09	4.62883e+09	4.80865e+09	4.4059e+09	3.69777e+09	2.89921e+09	2.26914e+09
pos	325.227	10.982	2.90915e+08	2.86617e+08	2.85356e+08	2.89149e+08	2.94688e+08	2.98122e+08	2.94215e+08	2.9153e+08	6.64335e+08	7.3992e+08	8.57087e+08	9.33017e+08	9.68155e+08	8.75626e+08	7.37284e+08	5.81572e+08
pos	325.227	21.4385	1.44265e+09	1.43684e+09	1.45711e+09	1.4631e+09	1.48399e+09	1.46938e+09	1.47667e+09	1.46859e+09	3.42036e+09	3.9241e+09	4.37607e+09	4.83552e+09	4.71788e+09	4.08845e+09	3.36191e+09	2.57806e+09
pos	325.227	18.8928	1.04562e+09	1.02448e+09	1.02136e+09	1.03283e+09	1.04162e+09	1.03041e+09	1.02527e+09	1.04859e+09	2.36156e+09	2.74724e+09	3.08314e+09	3.37791e+09	3.36729e+09	2.95943e+09	2.40042e+09	1.89999e+09
pos	325.227	17.575	8.45899e+08	8.29629e+08	8.29218e+08	8.19984e+08	8.35849e+08	8.28823e+08	8.25517e+08	8.48154e+08	1.90903e+09	2.20172e+09	2504207553	2.72587e+09	2.73079e+09	2.45889e+09	1.99614e+09	1.55719e+09
pos	325.227	26.2304	2.11477e+09	2.12615e+09	2.14651e+09	2.12766e+09	2.14704e+09	2.16445e+09	2.15849e+09	2.14137e+09	5424932496	6.10109e+09	6.8883e+09	7.37992e+09	6.97186e+09	5.80005e+09	4.63434e+09	3.54774e+09
pos	325.227	22.6892	1.66239e+09	1.66675e+09	1.66587e+09	1.68137e+09	1.70777e+09	1.66676e+09	1.68244e+09	1.69573e+09	3.98739e+09	4.6181e+09	5.10576e+09	5.70116e+09	5.32915e+09	4.63831e+09	3.78165e+09	2.90823e+09
pos	326.116	1.22773	1.109e+09	1.02186e+09	1.00699e+09	9.96797e+08	1.1679e+09	1.07712e+09	1.05053e+09	1.09729e+09	8.90035e+08	8.93076e+08	1.00116e+09	9.0721e+08	1.0109e+09	1.03391e+09	1.16906e+09	1.08464e+09
pos	326.207	1.32459	4.01789e+06	4.20415e+06	4.51364e+06	4.98846e+06	3.12188e+06	3.92669e+06	4.0536e+06	4.19024e+06	9.57093e+06	7.08032e+06	5.05119e+06	3.84772e+06	5.28599e+06	6.02701e+06	5.23304e+06	5.23836e+06
pos	327.117	1.22773	2.06779e+08	1.90532e+08	1.8263e+08	1.7924e+08	2.13936e+08	1.95463e+08	1.97163e+08	2.04105e+08	1.68012e+08	1.6318e+08	1.80399e+08	1.719e+08	1.81757e+08	1.8603e+08	2.06823e+08	2.00438e+08
pos	331.284	22.7587	1.97736e+09	1.3972e+09	1.30703e+09	1.42248e+09	2.07722e+09	1.31237e+09	1.28122e+09	1.42953e+09	1.42478e+09	1.0452e+09	9.85744e+08	1.18707e+09	1.44751e+09	1.08529e+09	1.17311e+09	1.14936e+09
pos	338.341	27.9371	1.89837e+08	1.97465e+08	3.1308e+08	1.47806e+08	3.14106e+08	3.17725e+08	6.88251e+08	1.49287e+08	5.22383e+08	3.6003e+08	7.90755e+08	1.34486e+08	4.47431e+08	1.72029e+08	4.07296e+08	1.40192e+08
pos	341.305	26.1952	1.6077e+09	2.23926e+09	1.65557e+09	1.64084e+09	1.71937e+09	2.19198e+09	1.55266e+09	1.53785e+09	1.18649e+09	1.49921e+09	1.08613e+09	1.11192e+09	1.24199e+09	1.48801e+09	1.2002e+09	1.32507e+09
pos	342.139	1.26002	8.97776e+08	7.95486e+08	7.91869e+08	8.04654e+08	9.43497e+08	8.29937e+08	8.41282e+08	8.3869e+08	1.18946e+09	1.23115e+09	1.31008e+09	1.15894e+09	1.16894e+09	1.15364e+09	1.33966e+09	1.21705e+09
pos	342.308	26.1952	3.6328e+08	5.10085e+08	3.74357e+08	3.69835e+08	3.90836e+08	4.93265e+08	3.4623e+08	3.51011e+08	2.62933e+08	3.4084e+08	2.41836e+08	2.44187e+08	2.77068e+08	3.33313e+08	2.70783e+08	2.98798e+08
pos	343.143	1.26002	1.16811e+08	1.05454e+08	1.03849e+08	1.06705e+08	1.30619e+08	1.08502e+08	1.05851e+08	1.05884e+08	1.56415e+08	1.59793e+08	1.75969e+08	1.47784e+08	1.5476e+08	1.50688e+08	1.72733e+08	1.62326e+08
pos	358.197	1.32459	3.87727e+06	3.44025e+06	2.36195e+06	3.03021e+06	3.01505e+06	2.35361e+06	2.4527e+06	2.09303e+06	4.91681e+06	4.76365e+06	5.44616e+06	3.53386e+06	4.13674e+06	3.97418e+06	4.37267e+06	4.70097e+06
pos	359.315	26.1952	8.56785e+09	1.16847e+10	8.78169e+09	8.78731e+09	9.12705e+09	1.15992e+10	8.29595e+09	8.24351e+09	6.58467e+09	8.25321e+09	6.06127e+09	6.19617e+09	6.8635e+09	8.22797e+09	6.67919e+09	7.32976e+09
pos	360.15	1.35788	1.02677e+09	9.33052e+08	8.96345e+08	9.05384e+08	1.02385e+09	9.10495e+08	9.3511e+08	9.15312e+08	1.83587e+09	1.83871e+09	1.86074e+09	1.75813e+09	1.67042e+09	1.68245e+09	1.59909e+09	1.58736e+09

## Sheet: Suplemental Table 4
Supplemental Table 4. Mean values of targeted metabolites and transcripts analysed in leaves of grapevine cv. 'Loureiro' infected with flavescence dorée (FD) and respective controls (H). Metabolites or transcripts with an asterisk (*) were note significantly different in none of the sampled stages and were not used in correlation network analysis. Bold values indicate significant differences betw…
	Green							Mature								% of variation
	H		SD	FD		SD	P-value	H		SD	FD		SD	P-value		green	Mature
neoxanthin	0.00790267	±	0.0012068	0.00963844	±	0.00216872	0.211394	0.00620081	±	0.000647261	0.00101289	±	0.000311827	6.90597e-06		18.0089	83.6653
violaxanthin	0.0235061	±	0.00296882	0.0189097	±	0.00184635	0.039089	0.0113067	±	0.00224719	0.00380742	±	0.00126734	0.00113754		19.5541	66.326
9-cis-violaxanthin	0.231732	±	0.050861	0.164209	±	0.0125386	0.0418811	0.176446	±	0.0264597	0.0828701	±	0.0102498	0.000583799		29.1384	53.0337
luteoxanthin	0.00846971	±	0.000755486	0.00419971	±	0.000509344	8.36975e-05	0.00132654	±	0.00015006	0.000422851	±	0.000125154	9.0203e-05		50.4149	68.1238
lutein	1.91681	±	0.158736	1.50946	±	0.119085	0.00631827	1.66285	±	0.168442	0.584269	±	0.0614076	1.99975e-05		21.2513	64.8633
a-carotene	0.0211809	±	0.00153945	0.0196599	±	0.0029393	0.394587	0.0199129	±	0.0037028	0.008682	±	0.00074751	0.00101117		7.18121	56.4
b-carotene	0.408503	±	0.0582614	0.366906	±	0.0934629	0.478612	0.226552	±	0.0336293	0.0792531	±	0.00257137	0.000124577		10.1828	65.0177
glutamic acid	2.485	±	0.283089	1.601	±	0.269818	0.00402672	1.212	±	0.0923921	1.179	±	0.100891	0.650978		35.5734	2.72277
aminolevulunic acid	0.00563347	±	0.00145239	0.00592558	±	0.000555711	0.720072	0.005	±	0.000530938	0.008	±	0.00115966	0.00420085		4.92966	37.5
porphobilinogen	0.030651	±	0.0146305	0.030522	±	0.0070486	0.987835	0.026	±	0.00884062	0.053	±	0.0139618	0.0165834		0.421046	50.9434
chlorophyll b	2.906	±	0.18031	2.569	±	0.259724	0.077145	2.206	±	0.13032	1.017	±	0.0683713	3.56805e-06		11.5967	53.8985
chlorophyll a	5.512	±	0.388489	4.286	±	0.345664	0.00328407	4.306	±	0.101419	1.545	±	0.0809972	1.13041e-08		22.2424	64.1198
pheophytin b	0.015	±	0.00251867	0.013	±	0.00298105	0.301922	0.007	±	0.00117154	0.005	±	0.000636784	0.0333145		13.3333	28.5714
pheophytin a	1.29895	±	0.16608	1.07218	±	0.201409	0.132993	0.707887	±	0.0727035	0.593145	±	0.0336065	0.0286073		17.4581	16.2092
pheophorbide a*	1.044	±	0.263125	0.802	±	0.138512	0.154706	0.446	±	0.188072	0.448	±	0.229978	0.990039		23.1801	0.446429
glutamate semialdehyde*	0.0010788	±	0.000222365	0.00122198	±	0.000317198	0.487644	0.000546743	±	0.000261207	0.000624228	±	0.000144633	0.622319		11.7177	12.413
a-tocopherol-quinone	0.185	±	0.00536243	0.222	±	0.0164112	0.00515787	0.45	±	0.0505022	0.364	±	0.0241148	0.0219349		16.6667	19.1111
phylloquinone	0.791	±	0.051877	0.606	±	0.120396	0.0298144	0.623	±	0.0269804	0.311	±	0.0544125	4.96551e-05		23.3881	50.0803
ubiquinol-9	4.497	±	0.462672	5.971	±	0.672372	0.0112082	6.601	±	0.782876	3.986	±	0.050148	0.000550666		24.686	39.6152
ubiquinone-9	0.616	±	0.0445775	0.733	±	0.0362343	0.00659155	0.98	±	0.0703626	0.701	±	0.0484967	0.000610871		15.9618	28.4694
plastoquinol-9	0.69	±	0.101646	0.733	±	0.0595779	0.49384	1.048	±	0.0641403	0.746	±	0.0770461	0.000955995		5.8663	28.8168
ubiquinone-10	1.199	±	0.0595448	1.117	±	0.0527611	0.0860837	1.324	±	0.0913419	1.135	±	0.0362428	0.00853002		6.83903	14.2749
plastoquinone	7.029	±	0.610818	6.911	±	0.700654	0.808926	7.252	±	0.548076	5.664	±	0.426297	0.00378616		1.67876	21.8974
g-tocopherol/b-tocopherol	0.0572107	±	0.00202497	0.0698131	±	0.00850609	0.0279626	0.0758869	±	0.00943816	0.0804645	±	0.00692457	0.463887		18.0517	5.68904
d-tocopherol	0.03	±	0.00245191	0.04	±	0.00690965	0.0416435	0.053	±	0.00945617	0.041	±	0.00415512	0.0654456		25	22.6415
a-tocopherol	8.983	±	1.06364	10.97	±	0.437078	0.0135418	13.215	±	0.663526	11.765	±	0.386774	0.00924082		18.113	10.9724
dihydrophaseic acid*	0.00281829	±	0.000687539	0.00642863	±	0.00149857	0.005	0.00322589	±	0.00066751	0.0029883	±	0.000192567	0.537		56.1604	7.36521
ABA-glucoside	0.0161182	±	0.00194439	0.0138051	±	0.00312258	0.255	0.0237632	±	0.00177467	0.0263843	±	0.00267835	0.154		16.7552	9.93416
7-hydroxy-ABA	0.0010389	±	0.000159388	0.00292922	±	0.000681177	0.002	0.00160629	±	0.000416464	0.00106583	±	0.000175834	0.054		64.5332	33.6469
ABA	0.00136817	±	0.000203088	0.00138106	±	0.00010761	0.914	0.000263638	±	3.20952e-05	0.00116791	±	0.000290164	0.001		0.933199	77.4265
neoPhaseic acid	0.00783593	±	0.0006333	0.00888189	±	0.00096056	0.119	0.0181723	±	0.00121494	0.0101632	±	0.00233858	0.001		11.7763	44.0731
phaseic acid	0.00738732	±	0.00184029	0.00715861	±	0.000733121	0.825	0.0147232	±	0.00137725	0.0111534	±	0.00233396	0.039		3.0959	24.2456
VvIPPI	1.44844	±	0.14737	1.15479	±	0.05717	0.032	1	±	0.25429	0.60632	±	0.35233	0.274		20.2735	39.368
VvGGPS	1.09475	±	0.07597	0.68498	±	0.05605	0.002	1.3575	±	0.17616	0.59208	±	0.20986	0.008		37.4305	56.3845
VvGGR*	1.50005	±	0.65182	0.80989	±	0.0895	0.465	1.20606	±	0.40628	0.7959	±	0.26965	0.319		46.0091	34.0083
VvSPS*	0.47983	±	0.17504	0.50991	±	0.18938	0.85	1.04693	±	0.21699	0.9202	±	0.20456	0.503		5.89908	12.1049
VvCHLG	0.85183	±	0.18077	0.59894	±	0.05279	0.091	1.3575	±	0.16457	0.49881	±	0.08866	0.007		29.6878	63.2552
VvCAO	0.78662	±	0.0528	0.36413	±	0.02982	0.002	1	±	0.0956	0.48309	±	0.0958	0.001		53.7095	51.691
VvNYC1	1.09257	±	0.32852	0.55014	±	0.0898	0.019	1	±	0.09426	0.54938	±	0.11538	0.0001		49.6472	45.062
VvSGR*	1.24974	±	0.1721	0.51632	±	0.38245	0.092	1	±	0.20134	0.56217	±	0.25898	0.082		58.6858	43.783
VvHGGT*	1.51426	±	0.24768	1.4054	±	0.1465	0.624	0.79719	±	0.27447	0.80102	±	0.08858	0.983		7.18899	0.47814
VvVTE1	2.48287	±	0.82517	0.822573	±	0.6291	0.05	1	±	0.12316	1.31966	±	0.07422	0.049		66.87	24.2227
VvVTE3	2.9579	±	0.81409	1.59001	±	0.52811	0.071	1	±	0.26628	1.93073	±	0.13238	0.006		46.2454	48.2061
VvVTE4*	3.00576	±	0.8015	1.68701	±	0.23139	0.052	1	±	0.14883	0.958949	±	0.08488	0.754		43.874	4.10512
VvPSY	1.66924	±	0.23157	0.74796	±	0.11567	0.004	0.83989	±	0.11169	0.44013	±	0.1048	0.011		55.1916	47.5967
VvPDS	1.51426	±	0.07577	1.00435	±	0.10042	0.009	nd	±	nd	nd	±	nd	nd		33.6739	na
VvLBCY2	0.6914	±	0.04415	0.41308	±	0.03009	0.0001	1	±	0.2548	0.58981	±	0.06472	0.064		40.2546	41.019
VvLECY1	1.17903	±	0.22342	0.80643	±	0.15158	0.075	1	±	0.09558	0.5304	±	0.05229	0.002		31.6022	46.96
VvBCH1	1.66924	±	0.26074	1.25183	±	0.37475	0.188	0.43764	±	0.03672	0.80804	±	0.18841	0.029		25.006	45.8393
VvVDE	0.44445	±	0.15857	0.15112	±	0.03826	0.036	1.04693	±	0.31293	0.59605	±	0.13097	0.161		65.9984	43.0669
VvZEP1	1	±	0.24322	0.479613	±	0.04075	0.022	0.620109	±	0.10807	0.197306	±	0.05647	0.004		52.0387	68.182
VvNCED1*	0.675033	±	0.29787	1.08297	±	0.37344	0.263	nd	±	nd	nd	±	nd	nd		37.6687	na
VvCrtISO	1	±	0.2172	0.543454	±	0.03468	0.023	nd	±	nd	nd	±	nd	nd		45.6546	na

## Sheet: Suplemental Table 5
Suplemental table 5. Correlation matrix of significantly diferent transcripts and metabolites present in the Suplemental Table 4.
		Carotenoid biosynthesis							Porphyrin and chlorophyll metabolism							Quinones biosynthesis							Tocochromanols biosynthesis			Carotenoid biosynthesis					Terpenoid backbone biosynthesis		Porphyrin and chlorophyll metabolism			Quinones biosynthesis		Carotenoid biosynthesis
		neoxanthin	violaxanthin	9-cis-violaxanthin	luteoxanthin	lutein	a-carotene	b-carotene	glutamic acid	aminolevulunic acid	porphobilinogen	chlorophyll b	chlorophyll a	pheophytin b	pheophytin a	a-tocopherol-quinone	phylloquinone	ubiquinol-9	ubiquinone-9	plastoquinol-9	ubiquinone-10	plastoquinone	g-tocopherol/b-tocopherol	d-tocopherol	a-tocopherol	dihydrophaseic acid	7-hydroxy-ABA	ABA	neoPhaseic acid	phaseic acid	VvIPPI	VvGGPS	VvCHLG	VvCAO	VvNYC1	VvVTE1	VvVTE3	VvPSY	VvPDS	VvLBCY2	VvLECY1	VvBCH1	VvVDE	VvZEP1	VvCrtISO			ns =|ρ|
Carotenoid biosynthesis	neoxanthin	1	0.94831	0.892689	0.670209	0.953742	0.996196	0.968242	0.203387	-0.951268	-0.973374	0.996001	0.953889	0.857102	0.830488	-0.443828	0.924129	0.615605	0.11144	0.633785	0.868348	0.978474	-0.220824	-0.463262	-0.318399	0.363758	0.303616	-0.61428	0.576267	0.174969	0.239093	0.542789	0.891077	0.305103	0.527565	0.373997	-0.153534	0.654372	-0.395225	-0.568538	0.999808	0.206035	-0.621178	0.768815	0.631521		chlorophyll a	0.614913
	violaxanthin	0.94831	1	0.859974	0.81482	0.875326	0.917049	0.997535	0.261605	-0.804239	-0.850318	0.97287	0.915733	0.976278	0.964333	-0.702604	0.892646	0.388133	-0.194412	0.355556	0.666075	0.862406	-0.284034	-0.595869	-0.565036	0.467882	0.390525	-0.332116	0.287128	-0.146523	0.307532	0.293318	0.700991	0.0538631	0.383639	0.64898	0.167984	0.697632	-0.508356	-0.731279	0.954352	0.505921	-0.798986	0.74922	0.81229		phylloquinone	0.610126
	9-cis-violaxanthin	0.892689	0.859974	1	0.838189	0.975962	0.885606	0.874918	0.619146	-0.836139	-0.859221	0.8929	0.986763	0.786923	0.764937	-0.488615	0.997011	0.303225	-0.0776208	0.533044	0.75418	0.864741	-0.631773	-0.764752	-0.525555	-0.03898	-0.117421	-0.514973	0.479848	0.114534	0.644633	0.664789	0.776252	0.508806	0.799026	0.373105	-0.0952473	0.915728	-0.00427401	-0.283239	0.893348	0.22533	-0.393964	0.974501	0.76536		lutein	0.609563
	luteoxanthin	0.670209	0.81482	0.838189	1	0.725197	0.618437	0.790148	0.718322	-0.463365	-0.522885	0.717993	0.802657	0.865422	0.871247	-0.857754	0.830616	-0.171963	-0.606551	-0.0121547	0.30183	0.539211	-0.7365	-0.943563	-0.902979	0.0547785	-0.0453556	0.0340263	-0.0754165	-0.438878	0.75515	0.194743	0.340846	0.0727347	0.51463	0.774522	0.455261	0.920509	-0.109544	-0.454884	0.681159	0.690825	-0.587666	0.85745	0.988899		VvLECY1	0.606812
	lutein	0.953742	0.875326	0.975962	0.725197	1	0.95811	0.900513	0.447459	-0.935558	-0.94938	0.941731	0.99188	0.770187	0.740961	-0.376843	0.985064	0.503178	0.105581	0.67544	0.873686	0.952147	-0.46001	-0.607335	-0.359196	0.0688717	0.00332385	-0.658267	0.624598	0.257215	0.472923	0.715542	0.891501	0.529967	0.756142	0.271601	-0.237098	0.806819	-0.104579	-0.327236	0.951759	0.106719	-0.41145	0.909591	0.651084		neoxanthin	0.606467
	a-carotene	0.996196	0.917049	0.885606	0.618437	0.95811	1	0.942772	0.18374	-0.97452	-0.989646	0.984427	0.947199	0.808951	0.778788	-0.364781	0.916142	0.666988	0.19342	0.698778	0.908263	0.992735	-0.199493	-0.418511	-0.244943	0.328619	0.274287	-0.680706	0.645293	0.260101	0.215997	0.601524	0.927237	0.368602	0.557592	0.291757	-0.239058	0.630715	-0.357047	-0.513617	0.994295	0.11998	-0.561172	0.760359	0.570516		b-carotene	0.606238
	b-carotene	0.968242	0.997535	0.874918	0.790148	0.900513	0.942772	1	0.251077	-0.84396	-0.885151	0.986706	0.93238	0.958677	0.943381	-0.65168	0.90761	0.441913	-0.128523	0.420267	0.716774	0.895803	-0.272603	-0.571888	-0.515563	0.449052	0.374808	-0.397487	0.353638	-0.0767465	0.295155	0.351112	0.749308	0.109902	0.418904	0.593992	0.098394	0.69432	-0.487897	-0.701848	0.972959	0.444144	-0.766831	0.76027	0.779599		chlorophyll b	0.606077
Porphyrin and chlorophyll metabolism	glutamic acid	0.203387	0.261605	0.619146	0.718322	0.447459	0.18374	0.251077	1	-0.126688	-0.148325	0.221923	0.486252	0.285895	0.289555	-0.399269	0.560591	-0.477002	-0.473886	-0.0386257	0.0691949	0.154312	-0.999641	-0.904043	-0.683229	-0.650999	-0.724012	0.0459667	-0.0597998	-0.177656	0.998481	0.405693	0.0829368	0.47134	0.758961	0.276932	0.182789	0.86946	0.60809	0.285068	0.207596	0.253841	0.131634	0.777694	0.642584		violaxanthin	0.604629
	aminolevulunic acid	-0.951268	-0.804239	-0.836139	-0.463365	-0.935558	-0.97452	-0.84396	-0.126688	1	0.996624	-0.919915	-0.89657	-0.656479	-0.618245	0.148452	-0.86327	-0.775721	-0.397612	-0.841423	-0.978967	-0.994428	0.13755	0.288563	0.0472307	-0.226582	-0.18912	0.827673	-0.800201	-0.470053	-0.148929	-0.731489	-0.987606	-0.519044	-0.615212	-0.0697826	0.450762	-0.547579	0.246183	0.354138	-0.945036	0.105756	0.386927	-0.711774	-0.39337		9-cis-violaxanthin	0.604483
	porphobilinogen	-0.973374	-0.850318	-0.859221	-0.522885	-0.94938	-0.989646	-0.885151	-0.148325	0.996624	1	-0.949003	-0.920437	-0.716197	-0.680689	0.228521	-0.88776	-0.740536	-0.325235	-0.794216	-0.958912	-0.999726	0.161042	0.337847	0.119883	-0.26528	-0.22142	0.778802	-0.74826	-0.395999	-0.174365	-0.688269	-0.971385	-0.467064	-0.597781	-0.15145	0.375952	-0.581268	0.288229	0.414621	-0.96869	0.0237566	0.45301	-0.733794	-0.460553		a-carotene	0.601999
	chlorophyll b	0.996001	0.97287	0.8929	0.717993	0.941731	0.984427	0.986706	0.221923	-0.919915	-0.949003	1	0.953214	0.899697	0.876932	-0.521362	0.925018	0.558063	0.0265126	0.562146	0.820568	0.956124	-0.240949	-0.505483	-0.391192	0.396909	0.331287	-0.541328	0.50095	0.0863091	0.260883	0.478286	0.846968	0.237594	0.492614	0.455357	-0.0646401	0.673456	-0.431245	-0.620352	0.997562	0.292633	-0.67779	0.771412	0.689075		plastoquinone	0.588027
	chlorophyll a	0.953889	0.915733	0.986763	0.802657	0.99188	0.947199	0.93238	0.486252	-0.89657	-0.920437	0.953214	1	0.83568	0.811765	-0.490996	0.996184	0.419239	-0.0180029	0.577384	0.810883	0.926105	-0.501063	-0.678698	-0.469871	0.108069	0.033805	-0.558231	0.520981	0.132309	0.516335	0.632613	0.834043	0.442912	0.718623	0.389336	-0.111736	0.846197	-0.148395	-0.397561	0.954395	0.230916	-0.490511	0.925277	0.741068		pheophytin b	0.5855
	pheophytin b	0.857102	0.976278	0.786923	0.865422	0.770187	0.808951	0.958677	0.285895	-0.656479	-0.716197	0.899697	0.83568	1	0.998768	-0.837719	0.818508	0.210035	-0.391625	0.144747	0.488773	0.73234	-0.310407	-0.651196	-0.699983	0.511325	0.426785	-0.120005	0.0729107	-0.357233	0.336086	0.105801	0.529944	-0.120735	0.262808	0.798316	0.377445	0.685995	-0.555557	-0.799178	0.867041	0.680687	-0.873173	0.691654	0.887711		porphobilinogen	0.585338
	pheophytin a	0.830488	0.964333	0.764937	0.871247	0.740961	0.778788	0.943381	0.289555	-0.618245	-0.680689	0.876932	0.811765	0.998768	1	-0.863094	0.796063	0.167825	-0.434203	0.095478	0.444888	0.697655	-0.31438	-0.659531	-0.726238	0.51787	0.432248	-0.070602	0.0233395	-0.403133	0.340389	0.0621289	0.487218	-0.159937	0.233369	0.827212	0.422924	0.678755	-0.562669	-0.809408	0.841254	0.716195	-0.88435	0.673852	0.899075		VvZEP1	0.580258
Quinones biosynthesis	a-tocopherol-quinone	-0.443828	-0.702604	-0.488615	-0.857754	-0.376843	-0.364781	-0.65168	-0.399269	0.148452	0.228521	-0.521362	-0.490996	-0.837719	-0.863094	1	-0.501996	0.334095	0.827365	0.405379	0.0548792	-0.251071	0.422478	0.733551	0.933487	-0.401754	-0.312201	-0.427865	0.469746	0.796383	-0.446692	0.321322	0.00741409	0.450307	-0.0014446	-0.989301	-0.809066	-0.593609	0.449212	0.721698	-0.461155	-0.960131	0.811543	-0.475365	-0.924463		pheophytin a	0.577622
	phylloquinone	0.924129	0.892646	0.997011	0.830616	0.985064	0.916142	0.90761	0.560591	-0.86327	-0.88776	0.925018	0.996184	0.818508	0.796063	-0.501996	1	0.351418	-0.061224	0.546006	0.777015	0.893646	-0.574515	-0.732177	-0.510824	0.035297	-0.042169	-0.527182	0.490607	0.11117	0.588792	0.642816	0.800181	0.469894	0.758644	0.393213	-0.0911776	0.888316	-0.0776957	-0.345588	0.924958	0.240618	-0.448892	0.954662	0.764231		aminolevulunic acid	0.573273
	ubiquinol-9	0.615605	0.388133	0.303225	-0.171963	0.503178	0.666988	0.441913	-0.477002	-0.775721	-0.740536	0.558063	0.419239	0.210035	0.167825	0.334095	0.351418	1	0.801584	0.867049	0.840328	0.729586	0.47364	0.380328	0.540749	0.400923	0.427499	-0.864647	0.858615	0.714727	-0.469715	0.534822	0.828362	0.352278	0.175489	-0.34155	-0.703732	-0.0984145	-0.384598	-0.250122	0.603394	-0.476462	-0.180839	0.12182	-0.215268		luteoxanthin	0.553848
	ubiquinone-9	0.11144	-0.194412	-0.0776208	-0.606551	0.105581	0.19342	-0.128523	-0.473886	-0.397612	-0.325235	0.0265126	-0.0180029	-0.391625	-0.434203	0.827365	-0.061224	0.801584	1	0.802087	0.565762	0.304193	0.486966	0.639821	0.888945	-0.0669306	0.00194008	-0.814645	0.83705	0.950546	-0.500418	0.577424	0.52848	0.553272	0.172408	-0.835332	-0.951533	-0.375573	0.104472	0.338976	0.092871	-0.902386	0.427903	-0.16877	-0.683472		VvPSY	0.55357
	plastoquinol-9	0.633785	0.355556	0.533044	-0.0121547	0.67544	0.698778	0.420267	-0.0386257	-0.841423	-0.794216	0.562146	0.577384	0.144747	0.095478	0.405379	0.546006	0.867049	0.802087	1	0.933972	0.779772	0.0419373	0.0879794	0.439483	-0.0690822	-0.0576606	-0.999688	0.997389	0.87247	-0.0454068	0.883699	0.91581	0.767315	0.618706	-0.480342	-0.861646	0.226841	0.0750583	0.107973	0.618491	-0.626332	0.11797	0.438162	-0.119934		VvCrtISO	0.552534
	ubiquinone-10	0.868348	0.666075	0.75418	0.30183	0.873686	0.908263	0.716774	0.0691949	-0.978967	-0.958912	0.820568	0.810883	0.488773	0.444888	0.0548792	0.777015	0.840328	0.565762	0.933972	1	0.952007	-0.0751273	-0.157608	0.134692	0.123755	0.103294	-0.924761	0.905726	0.640239	0.0813426	0.817365	0.998855	0.632936	0.640424	-0.135205	-0.623396	0.447752	-0.134461	-0.193424	0.858453	-0.306404	-0.211333	0.636117	0.214852		VvCHLG	0.547502
	plastoquinone	0.978474	0.862406	0.864741	0.539211	0.952147	0.992735	0.895803	0.154312	-0.994428	-0.999726	0.956124	0.926105	0.73234	0.697655	-0.251071	0.893646	0.729586	0.304193	0.779772	0.952007	1	-0.167542	-0.351483	-0.140453	0.275988	0.230357	-0.763902	0.732522	0.374391	0.181403	0.675093	0.965558	0.451664	0.592071	0.174551	-0.354153	0.590157	-0.299862	-0.431357	0.974238	-0.000343338	-0.471295	0.739165	0.479143		ubiquinone-10	0.540519
Tocochromanols biosynthesis	g-tocopherol/b-tocopherol	-0.220824	-0.284034	-0.631773	-0.7365	-0.46001	-0.199493	-0.272603	-0.999641	0.13755	0.161042	-0.240949	-0.501063	-0.310407	-0.31438	0.422478	-0.574515	0.47364	0.486966	0.0419373	-0.0751273	-0.167542	1	0.915169	0.700359	0.630431	0.705274	-0.0499077	0.0649267	0.192887	-0.999599	-0.398321	-0.0900473	-0.457926	-0.754976	-0.300675	-0.19846	-0.879436	-0.586604	-0.259288	-0.225394	-0.275604	-0.105031	-0.786996	-0.662879		VvGGPS	0.523413
	d-tocopherol	-0.463262	-0.595869	-0.764752	-0.943563	-0.607335	-0.418511	-0.571888	-0.904043	0.288563	0.337847	-0.505483	-0.678698	-0.651196	-0.659531	0.733551	-0.732177	0.380328	0.639821	0.0879794	-0.157608	-0.351483	0.915169	1	0.894909	0.26407	0.359695	-0.1047	0.136208	0.404654	-0.926221	-0.251457	-0.188908	-0.214784	-0.6269	-0.630779	-0.416345	-0.950182	-0.210407	0.151992	-0.472849	-0.578184	0.304719	-0.855946	-0.908436		VvNYC1	0.519588
	a-tocopherol	-0.318399	-0.565036	-0.525555	-0.902979	-0.359196	-0.244943	-0.515563	-0.683229	0.0472307	0.119883	-0.391192	-0.469871	-0.699983	-0.726238	0.933487	-0.510824	0.540749	0.888945	0.439483	0.134692	-0.140453	0.700359	0.894909	1	-0.0475605	0.047267	-0.458608	0.494069	0.760552	-0.717929	0.190711	0.0925482	0.243614	-0.215258	-0.887967	-0.770337	-0.7389	0.0994427	0.426926	-0.334599	-0.876865	0.553025	-0.58991	-0.936003		a-tocopherol-quinone	0.515238
Carotenoid biosynthesis-ABA	dihydrophaseic acid	0.363758	0.467882	-0.03898	0.0547785	0.0688717	0.328619	0.449052	-0.650999	-0.226582	-0.26528	0.396909	0.108069	0.511325	0.51787	-0.401754	0.035297	0.400923	-0.0669306	-0.0690822	0.123755	0.275988	0.630431	0.26407	-0.0475605	1	0.994934	0.0822116	-0.106952	-0.317738	-0.608186	-0.468874	0.148333	-0.682131	-0.599274	0.495293	0.326918	-0.274504	-0.998474	-0.913161	0.371285	0.453996	-0.838167	-0.234789	0.163296		d-tocopherol	0.505477
	7-hydroxy-ABA	0.303616	0.390525	-0.117421	-0.0453556	0.00332385	0.274287	0.374808	-0.724012	-0.18912	-0.22142	0.331287	0.033805	0.426785	0.432248	-0.312201	-0.042169	0.427499	0.00194008	-0.0576606	0.103294	0.230357	0.705274	0.359695	0.047267	0.994934	1	0.0686192	-0.0892693	-0.265205	-0.684906	-0.479803	0.123808	-0.682287	-0.645086	0.413404	0.272867	-0.364597	-0.987864	-0.867558	0.309899	0.378935	-0.77909	-0.316354	0.0632868		VvVTE1	0.497981
	ABA	-0.61428	-0.332116	-0.514973	0.0340263	-0.658267	-0.680706	-0.397487	0.0459667	0.827673	0.778802	-0.541328	-0.558231	-0.120005	-0.070602	-0.427865	-0.527182	-0.864647	-0.814645	-0.999688	-0.924761	-0.763902	-0.0499077	-0.1047	-0.458608	0.0822116	0.0686192	1	-0.998881	-0.884396	0.0540365	-0.883982	-0.9055	-0.772923	-0.614143	0.502085	0.874045	-0.210294	-0.0893234	-0.128493	-0.598685	0.645594	-0.14039	-0.422178	0.142728		VvVDE	0.487633
	neoPhaseic acid	0.576267	0.287128	0.479848	-0.0754165	0.624598	0.645293	0.353638	-0.0597998	-0.800201	-0.74826	0.50095	0.520981	0.0729107	0.0233395	0.469746	0.490607	0.858615	0.83705	0.997389	0.905726	0.732522	0.0649267	0.136208	0.494069	-0.106952	-0.0892693	-0.998881	1	0.905483	-0.0702981	0.883006	0.884414	0.78223	0.604445	-0.54243	-0.896048	0.178576	0.116204	0.167162	0.560127	-0.680995	0.182639	0.391165	-0.18568		a-tocopherol	0.48262
	phaseic acid	0.174969	-0.146523	0.114534	-0.438878	0.257215	0.260101	-0.0767465	-0.177656	-0.470053	-0.395999	0.0863091	0.132309	-0.357233	-0.403133	0.796383	0.11117	0.714727	0.950546	0.87247	0.640239	0.374391	0.192887	0.404654	0.760552	-0.317738	-0.265205	-0.884396	0.905483	1	-0.208845	0.781921	0.602762	0.783939	0.454239	-0.847685	-0.999764	-0.124663	0.345224	0.49661	0.155624	-0.9274	0.54259	0.07202	-0.551625		plastoquinol-9	0.481516
Terpenoid backbone biosynthesis	VvIPPI	0.239093	0.307532	0.644633	0.75515	0.472923	0.215997	0.295155	0.998481	-0.148929	-0.174365	0.260883	0.516335	0.336086	0.340389	-0.446692	0.588792	-0.469715	-0.500418	-0.0454068	0.0813426	0.181403	-0.999599	-0.926221	-0.717929	-0.608186	-0.684906	0.0540365	-0.0702981	-0.208845	1	0.390213	0.0974969	0.443383	0.750173	0.325549	0.214878	0.889299	0.563424	0.231822	0.244041	0.298405	0.0768145	0.796219	0.683826		ABA	0.480202
	VvGGPS	0.542789	0.293318	0.664789	0.194743	0.715542	0.601524	0.351112	0.405693	-0.731489	-0.688269	0.478286	0.632613	0.105801	0.0621289	0.321322	0.642816	0.534822	0.577424	0.883699	0.817365	0.675093	-0.398321	-0.251457	0.190711	-0.468874	-0.479803	-0.883982	0.883006	0.781921	0.390213	1	0.800325	0.962396	0.900894	-0.444078	-0.772777	0.520498	0.460851	0.374216	0.529	-0.570909	0.320815	0.670505	0.0539978		neoPhaseic acid	0.476852
Porphyrin and chlorophyll metabolism	VvCHLG	0.891077	0.700991	0.776252	0.340846	0.891501	0.927237	0.749308	0.0829368	-0.987606	-0.971385	0.846968	0.834043	0.529944	0.487218	0.00741409	0.800181	0.828362	0.52848	0.91581	0.998855	0.965558	-0.0900473	-0.188908	0.0925482	0.148333	0.123808	-0.9055	0.884414	0.602762	0.0974969	0.800325	1	0.608629	0.636938	-0.0876553	-0.585281	0.472853	-0.161164	-0.231837	0.882004	-0.260521	-0.253303	0.656264	0.25752		VvCAO	0.472906
	VvCAO	0.305103	0.0538631	0.508806	0.0727347	0.529967	0.368602	0.109902	0.47134	-0.519044	-0.467064	0.237594	0.442912	-0.120735	-0.159937	0.450307	0.469894	0.352278	0.553272	0.767315	0.632936	0.451664	-0.457926	-0.214784	0.243614	-0.682131	-0.682287	-0.772923	0.78223	0.783939	0.443383	0.962396	0.608629	1	0.890902	-0.574046	-0.780047	0.446887	0.679106	0.60825	0.290491	-0.663219	0.552143	0.567312	-0.0759418		ubiquinol-9	0.471852
	VvNYC1	0.527565	0.383639	0.799026	0.51463	0.756142	0.557592	0.418904	0.758961	-0.615212	-0.597781	0.492614	0.718623	0.262808	0.233369	-0.0014446	0.758644	0.175489	0.172408	0.618706	0.640424	0.592071	-0.754976	-0.6269	-0.215258	-0.599274	-0.645086	-0.614143	0.604445	0.454239	0.750173	0.900894	0.636938	0.890902	1	-0.143617	-0.444242	0.804362	0.571528	0.349183	0.520253	-0.251018	0.237277	0.869593	0.381516		VvBCH1	0.465488
Quinones biosynthesis	VvVTE1	0.373997	0.64898	0.373105	0.774522	0.271601	0.291757	0.593992	0.276932	-0.0697826	-0.15145	0.455357	0.389336	0.798316	0.827212	-0.989301	0.393213	-0.34155	-0.835332	-0.480342	-0.135205	0.174551	-0.300675	-0.630779	-0.887967	0.495293	0.413404	0.502085	-0.54243	-0.847685	0.325549	-0.444078	-0.0876553	-0.574046	-0.143617	1	0.859013	0.470011	-0.538139	-0.774122	0.392116	0.984588	-0.845796	0.346406	0.859879		VvLBCY2	0.457867
	VvVTE3	-0.153534	0.167984	-0.0952473	0.455261	-0.237098	-0.239058	0.098394	0.182789	0.450762	0.375952	-0.0646401	-0.111736	0.377445	0.422924	-0.809066	-0.0911776	-0.703732	-0.951533	-0.861646	-0.623396	-0.354153	-0.19846	-0.416345	-0.770337	0.326918	0.272867	0.874045	-0.896048	-0.999764	0.214878	-0.772777	-0.585281	-0.780047	-0.444242	0.859013	1	0.139557	-0.355198	-0.510958	-0.134123	0.935309	-0.558267	-0.0553132	0.567563		phaseic acid	0.444941
Carotenoid biosynthesis	VvPSY	0.654372	0.697632	0.915728	0.920509	0.806819	0.630715	0.69432	0.86946	-0.547579	-0.581268	0.673456	0.846197	0.685995	0.678755	-0.593609	0.888316	-0.0984145	-0.375573	0.226841	0.447752	0.590157	-0.879436	-0.950182	-0.7389	-0.274504	-0.364597	-0.210294	0.178576	-0.124663	0.889299	0.520498	0.472853	0.446887	0.804362	0.470011	0.139557	1	0.223835	-0.120247	0.65901	0.372517	-0.266244	0.974172	0.852955		VvVTE3	0.443064
	VvPDS	-0.395225	-0.508356	-0.00427401	-0.109544	-0.104579	-0.357047	-0.487897	0.60809	0.246183	0.288229	-0.431245	-0.148395	-0.555557	-0.562669	0.449212	-0.0776957	-0.384598	0.104472	0.0750583	-0.134461	-0.299862	-0.586604	-0.210407	0.0994427	-0.998474	-0.987864	-0.0893234	0.116204	0.345224	0.563424	0.460851	-0.161164	0.679106	0.571528	-0.538139	-0.355198	0.223835	1	0.934275	-0.403404	-0.493269	0.867006	0.188976	-0.217526		ubiquinone-9	0.426068
	VvLBCY2	-0.568538	-0.731279	-0.283239	-0.454884	-0.327236	-0.513617	-0.701848	0.285068	0.354138	0.414621	-0.620352	-0.397561	-0.799178	-0.809408	0.721698	-0.345588	-0.250122	0.338976	0.107973	-0.193424	-0.431357	-0.259288	0.151992	0.426926	-0.913161	-0.867558	-0.128493	0.167162	0.49661	0.231822	0.374216	-0.231837	0.60825	0.349183	-0.774122	-0.510958	-0.120247	0.934275	1	-0.580303	-0.709576	0.987691	-0.12112	-0.551243		Terpenoid backbone biosynthesis	0.415802
	VvLECY1	0.999808	0.954352	0.893348	0.681159	0.951759	0.994295	0.972959	0.207596	-0.945036	-0.96869	0.997562	0.954395	0.867041	0.841254	-0.461155	0.924958	0.603394	0.092871	0.618491	0.858453	0.974238	-0.225394	-0.472849	-0.334599	0.371285	0.309899	-0.598685	0.560127	0.155624	0.244041	0.529	0.882004	0.290491	0.520253	0.392116	-0.134123	0.65901	-0.403404	-0.580303	1	0.225189	-0.634032	0.769912	0.644589		g-tocopherol/b-tocopherol	0.408015
	VvBCH1	0.206035	0.505921	0.22533	0.690825	0.106719	0.11998	0.444144	0.253841	0.105756	0.0237566	0.292633	0.230916	0.680687	0.716195	-0.960131	0.240618	-0.476462	-0.902386	-0.626332	-0.306404	-0.000343338	-0.275604	-0.578184	-0.876865	0.453996	0.378935	0.645594	-0.680995	-0.9274	0.298405	-0.570909	-0.260521	-0.663219	-0.251018	0.984588	0.935309	0.372517	-0.493269	-0.709576	0.225189	1	-0.775274	0.22052	0.788183		glutamic acid	0.400334
	VvVDE	-0.621178	-0.798986	-0.393964	-0.587666	-0.41145	-0.561172	-0.766831	0.131634	0.386927	0.45301	-0.67779	-0.490511	-0.873173	-0.88435	0.811543	-0.448892	-0.180839	0.427903	0.11797	-0.211333	-0.471295	-0.105031	0.304719	0.553025	-0.838167	-0.77909	-0.14039	0.182639	0.54259	0.0768145	0.320815	-0.253303	0.552143	0.237277	-0.845796	-0.558267	-0.266244	0.867006	0.987691	-0.634032	-0.775274	1	-0.252172	-0.674962		VvPDS	0.37327
	VvZEP1	0.768815	0.74922	0.974501	0.85745	0.909591	0.760359	0.76027	0.777694	-0.711774	-0.733794	0.771412	0.925277	0.691654	0.673852	-0.475365	0.954662	0.12182	-0.16877	0.438162	0.636117	0.739165	-0.786996	-0.855946	-0.58991	-0.234789	-0.316354	-0.422178	0.391165	0.07202	0.796219	0.670505	0.656264	0.567312	0.869593	0.346406	-0.0553132	0.974172	0.188976	-0.12112	0.769912	0.22052	-0.252172	1	0.773775		dihydrophaseic acid	0.360075
	VvCrtISO	0.631521	0.81229	0.76536	0.988899	0.651084	0.570516	0.779599	0.642584	-0.39337	-0.460553	0.689075	0.741068	0.887711	0.899075	-0.924463	0.764231	-0.215268	-0.683472	-0.119934	0.214852	0.479143	-0.662879	-0.908436	-0.936003	0.163296	0.0632868	0.142728	-0.18568	-0.551625	0.683826	0.0539978	0.25752	-0.0759418	0.381516	0.859879	0.567563	0.852955	-0.217526	-0.551243	0.644589	0.788183	-0.674962	0.773775	1		7-hydroxy-ABA	0.339617
																																															NS	0.517253
